# Supplementary material for: The WNT target SP5 negatively regulates WNT transcriptional programs in human pluripotent stem cells
Source: Nat Commun. 2017 Oct 18;8:1034. doi: 10.1038/s41467-017-01203-1 (PMC5647328; doi:10.1038/s41467-017-01203-1)
Supplement: Supplementary file 4 — Supplementary Data 1 [file 41467_2017_1203_MOESM4_ESM.xlsx]

## Sheet: S1A
Expression data for hPSCs treated with Wnt3a. S1A. RPKM values for 511 genes with significant fold changes in expression in response to Wnt3a.
gene name	Wildtype H1 cells treated with Wnt storage buffer for 48 hours (untreated).	RPKM_wnt3a_12. Wildtype H1 cells treated with Wnt3a for 12 hours.	RPKM_wnt3a_24. Wildtype H1 cells treated with Wnt3a for 24 hours.	RPKM_wnt3a_48. Wildtype H1 cells treated with Wnt3a for 48 hours.	Cluster Order from 1 to 511 as shown in heatmap of Fig. 1b.
gene	RPKM_buf_48	RPKM_wnt3a_12	RPKM_wnt3a_24	RPKM_wnt3a_48	Cluster Order
DGKK	5.3338	1.79275	0.843813	0.616286	511
FAM65B	16.8532	6.11826	2.87415	2.70282	510
ARC	12.838	4.8682	3.43706	3.34705	509
LHFP	9.4743	2.96176	1.14894	3.28943	508
FAM110C	7.54738	4.48831	1.31043	0.974483	507
GPR176	66.1157	34.5498	23.1742	7.72302	506
ZDHHC22	33.1867	21.4896	9.22914	3.57455	505
ANKRD34B	6.39717	3.80808	2.16047	0.122727	504
STXBP6	6.95901	2.54113	3.3319	1.04827	503
METTL7A	18.1016	11.1543	5.4845	4.60136	502
POU3F1	30.783	15.0117	9.70988	6.22627	501
SOX3	14.2497	6.90553	5.28375	3.68362	500
CHST8	12.0361	5.99784	4.42734	2.63917	499
C6orf132	5.36593	2.50955	1.98387	1.60882	498
TSHZ3	8.50621	4.52305	2.5661	2.91539	497
PDZRN3	11.3789	6.39466	4.29979	3.81805	496
PCDH1	73.1384	37.2503	21.8552	41.845	495
ADM	74.2213	28.6967	14.8336	44.3924	494
SFRP1	286.915	188.862	117.191	173.084	493
ANKRD33B	14.4782	9.07931	6.26819	8.56233	492
HMOX1	32.6526	20.9254	14.6115	20.2524	491
PRRT2	11.2631	7.90494	3.98648	6.40543	490
PPAP2B	22.9365	16.4593	7.93959	12.8416	489
MYCN	104.829	57.7888	43.7145	48.1365	488
IQSEC2	20.7816	10.7851	8.43991	8.37445	487
KLHDC7A	15.9501	8.13708	5.80952	8.01461	486
LOC643988	11.5002	5.66918	3.81197	5.3594	485
B3GALT5	15.4368	8.25113	6.47255	9.53619	484
CDC42EP2	27.0683	12.9764	13.0881	15.6551	483
HCN4	5.69837	2.77752	2.73775	2.99466	482
ADAMTS8	5.86001	4.75042	1.55393	0.662041	481
NPTX1	8.59852	7.29065	2.65064	0	480
LOC153469	10.3959	10.3835	3.91663	0	479
IDO1	28.5194	21.153	10.1471	3.19245	478
BTBD17	12.5824	8.4719	5.49308	1.56019	477
SYP	9.71674	7.98332	4.4286	1.44081	476
DHRS3	11.288	9.73799	5.33182	0.86081	475
HTR3A	8.54968	6.95367	2.49837	2.30696	474
FAM129A	9.90235	7.05837	3.99202	3.06138	473
SAMHD1	12.7526	10.1651	5.07926	4.52116	472
JPH4	18.8199	11.5016	11.4853	3.5134	471
RASD2	6.02577	3.3719	3.88675	1.32474	470
AIM1	9.42469	5.12872	4.74685	2.05347	469
TMEM151B	9.37991	5.62915	5.06927	1.555	468
SPTSSB	8.80377	5.2926	4.69756	1.09165	467
BTBD11	8.49692	5.01466	3.7041	1.82298	466
PIPOX	27.5895	17.5297	10.7709	4.98713	465
NMNAT2	7.3802	5.33049	3.34375	1.74974	464
RABGAP1L	30.1573	21.4945	13.5546	8.33434	463
LPAR3	21.7632	15.5783	10.3761	4.24382	462
ZNF775	23.5394	16.3316	13.8713	7.75654	461
LHFPL4	7.41136	5.12442	4.97709	1.85947	460
AASS	118.129	88.8366	68.2862	38.1806	459
ATP2A3	9.3219	7.31354	5.58295	3.16249	458
MFGE8	319.451	258.639	189.717	89.3956	457
BEND4	24.2772	19.746	13.7665	8.21027	456
RARRES2	99.8461	82.4546	56.0084	32.9729	455
CD24	1493.66	1025.46	707.55	524.366	454
PRDM14	31.5556	22.4447	16.1378	11.459	453
ARHGAP23	13.8863	9.0235	6.98277	5.69587	452
FAM160A1	22.2395	14.6177	13.6172	9.84075	451
VSIG10	34.8858	33.4702	19.1172	20.3102	450
PHF17	60.8935	53.6366	32.0446	30.6752	449
ZNF483	59.116	51.4565	33.7408	33.8286	448
DUSP6	176.332	136.092	82.9514	137.618	447
FAM122A	12.4324	9.80595	5.46571	9.84675	446
KAT7	92.5773	83.1031	48.5504	69.1502	445
DIDO1	60.0603	52.8478	32.9215	44.1116	444
TRIB1	25.8866	22.5425	12.9362	17.3692	443
TRIB2	59.7553	51.5243	39.5431	44.6162	442
PPM1B	65.4515	48.7437	42.2367	47.8115	441
UNC13A	21.9775	15.5955	13.5953	15.1348	440
MIAT	23.1718	17.7207	13.6307	9.9566	439
TERF1	104.182	81.2818	60.696	45.5686	438
USP44	129.21	110.719	76.7955	59.5932	437
PDZD4	91.4551	74.8682	55.7805	42.9384	436
TMEM132B	23.9664	19.0596	11.522	10.8512	435
PODXL	204.285	162.86	97.8329	118.866	434
FGFR2	25.6579	19.8836	14.3187	14.1849	433
ITPK1	51.0543	39.5163	30.1607	27.1454	432
ERBB2	160.366	122.665	90.3006	81.7003	431
THY1	195.689	124.768	93.5118	95.4068	430
LINGO1	31.8944	21.018	14.7899	16.971	429
LRIG1	38.5501	25.9063	20.7453	18.464	428
ZNF398	27.2706	18.9338	15.2431	13.5722	427
SALL2	219.583	150.046	120.728	110.419	426
SHANK2	7.58684	5.28175	4.03514	3.97007	425
KCNK5	45.8069	30.6457	23.0256	26.9985	424
PIM2	130.007	86.6485	63.8474	72.6923	423
FZD7	135.468	91.0701	75.5214	83.1222	422
N4BP3	27.5384	17.9472	15.7035	15.345	421
ABCA1	10.3886	6.41223	5.07843	8.03316	420
ERRFI1	51.7725	32.8139	23.1367	36.8177	419
GDAP1	21.9867	14.3774	16.286	14.2957	418
OLFM1	28.6489	17.0805	17.9034	18.6496	417
PPP1R14B	104.672	61.9195	72.2827	63.2662	416
NPTX2	9.88588	11.1644	7.507	1.64484	415
CHRDL1	7.02363	6.77075	5.56492	1.51513	414
LOC157627	8.79093	7.84954	6.7625	2.19246	413
SLC38A4	12.3014	13.6174	10.3633	4.08966	412
WSCD1	19.7836	20.2159	11.1507	8.14399	411
POLR3G	144.5	131.075	82.754	51.1563	410
D4S234E	27.8759	25.244	17.3889	9.31268	409
ITGA6	51.5978	47.4693	29.658	22.4725	408
SOX2	238.279	212.762	153.364	105.537	407
SLC7A2	11.729	12.946	8.80981	4.78444	406
PCDH18	24.3095	25.5237	16.5605	8.8277	405
DPYSL3	202.44	198.67	137.391	76.7956	404
SLC1A3	24.0921	23.0634	16.0752	8.48316	403
AKAP1	57.9082	54.3803	40.4505	23.2328	402
ATP1A2	29.1234	27.9535	21.1242	9.31915	401
MID1	19.6943	18.4504	10.0358	6.40186	400
GDPD2	12.5849	11.9358	5.55327	4.18625	399
EEF1E1-MUTED	15.8241	17.0567	8.7987	4.40169	398
TNFSF11	10.4153	8.70608	5.62884	2.53242	397
ELAVL2	13.7389	12.2323	6.83933	3.35189	396
HAPLN3	28.0949	24.27	13.5698	5.98535	395
EGR1	5.53376	5.00121	3.36283	1.09407	394
KCNG3	10.2036	8.79117	5.99595	1.67129	393
ACAP1	6.26597	5.98472	3.89433	0.99549	392
LECT1	102.123	95.6509	58.1722	15.2509	391
LPAR4	12.1502	10.6891	11.7105	3.42115	390
PMEL	60.0728	56.5613	57.0708	24.5113	389
MEGF10	7.69404	5.74857	5.2003	2.75034	388
CAMKV	33.5195	23.9203	22.6976	11.6853	387
ANKRD13B	8.65219	6.58488	6.18871	2.31511	386
ATCAY	16.8578	12.8557	12.781	5.11381	385
MYC	94.9754	79.6442	68.498	36.7176	384
NRARP	42.3618	36.4298	32.4751	14.0413	383
USP9X	30.0377	26.4074	21.8879	16.5134	382
KLHL7	74.6117	69.3868	53.3797	43.3256	381
CDCA7L	91.714	80.9424	73.8699	44.7584	380
CLU	63.4847	59.915	50.4727	26.0631	379
UGP2	290.082	302.608	253.574	134.208	378
DNMT3B	393.77	311.683	286.099	219.187	377
AKAP2	34.5661	25.1905	27.2338	15.9668	376
GPR75-ASB3	0	4.55743	1.88671	0	375
NKX1-2	20.1898	43.324	17.7149	19.9249	374
LOC729970	2.43649	15.0137	7.26859	5.57411	373
IFIT1	1.91056	5.38192	7.87092	3.0527	372
DACT1	19.3067	40.4475	56.3301	15.4969	371
C17orf61-PLSCR3	5.18142	14.7671	19.1166	0.00361771	370
MYCBP	26.451	12.7071	25.9119	32.4756	369
RBM14-RBM4	84.4889	53.3834	86.7363	82.7028	368
BCOR	23.3561	16.4027	18.3549	21.9066	367
LRRC8A	95.3221	70.5949	71.0898	80.388	366
MAZ	168.871	136.976	143.501	151.224	365
FST	7.48436	35.2479	43.8046	47.0778	364
TUBB2A	68.4334	188.223	240.403	236.709	363
SLC39A8	23.6629	81.6675	93.5684	93.1954	362
RNF122	10.0498	26.5116	30.521	27.3414	361
KITLG	4.62802	10.0698	12.0659	10.4737	360
DAB1	2.46806	7.11278	8.68429	7.52844	359
C16orf58	3.6477	9.5348	8.59752	11.2409	358
SLCO4C1	4.21198	8.21888	6.71893	8.47612	357
FLJ35946	1.73163	7.8046	5.65782	6.79124	356
YWHAZ	122.485	138.626	166.458	176.339	355
RNF145	31.5009	40.1827	46.206	52.179	354
ALDOA	146.103	163.961	176.381	226.157	353
NIPA1	6.76696	10.7591	11.4277	13.9074	352
PHLDB2	18.5184	26.6097	29.3853	35.3882	351
C12orf35	53.5059	80.3432	76.582	92.6461	350
COL1A2	13.8265	15.5062	26.2953	24.0752	349
PRKD3	25.8182	32.2272	46.3228	41.3442	348
WARS	77.0071	88.1652	141.323	114.594	347
LRP8	17.8303	21.2074	28.2962	32.1787	346
PTK7	39.6606	47.2216	64.6906	70.8314	345
AMOTL1	24.9456	30.4407	42.8515	48.3897	344
LAMB1	9.01062	12.5788	19.1892	19.0534	343
SPG20	19.6868	27.9593	41.2849	38.9426	342
TES	20.991	28.9333	43.3121	39.3482	341
PLA2G16	19.9539	32.9145	43.5005	39.4278	340
B3GNT7	38.317	61.5348	80.1336	81.5351	339
RGMB	9.56658	16.0241	18.617	20.3956	338
REST	45.1133	57.8274	57.4008	59.9777	337
CCND1	53.8945	81.7142	81.5404	80.6857	336
CASP3	89.3641	121.922	127.257	118.762	335
F2RL1	18.512	35.5074	36.4823	31.6564	334
ZNF578	3.78425	7.66547	8.07352	7.48564	333
SALL3	9.94742	16.2162	17.0413	15.5221	332
AXIN2	15.5371	24.3551	23.7866	22.0488	331
AZI2	15.2642	28.0964	20.3328	23.8952	330
KDSR	4.50546	8.43989	6.27237	6.96324	329
MICU1	14.4545	25.7841	21.2629	20.9887	328
ATF7IP2	6.10713	12.8277	10.8257	10.1244	327
FAM111B	36.3798	49.7117	41.0242	42.9694	326
ARL6IP6	27.3628	43.9363	39.7151	37.9894	325
P2RY1	37.0936	58.1471	53.5543	43.8706	324
PDE5A	12.9076	18.2245	16.5296	12.3219	323
SLC7A11	15.5594	22.1406	18.779	13.6449	322
ACSL4	42.3919	54.5026	44.9416	37.5955	321
GTDC1	9.22034	17.5727	13.2444	10.2029	320
VAT1L	50.1988	77.6667	59.097	49.1129	319
VCAN	153.585	210.397	143.447	119.455	318
SUCLA2	38.0109	57.9173	88.4252	64.1806	317
PDK1	11.1198	18.4751	25.5962	20.1003	316
CORO2A	18.2056	27.9306	39.4223	30.1023	315
GRM4	10.539	18.7273	24.2503	17.9428	314
ALDH3A2	29.4874	65.126	88.7347	58.0008	313
PIK3CB	4.6428	9.59788	12.5101	8.2232	312
TMEM2	21.6448	30.7472	37.6517	22.387	311
NIN	6.7785	9.04332	12.3927	6.49193	310
GPR37	10.1488	20.0119	21.9746	16.9766	309
SLC7A5	55.2965	105.763	126.378	94.8329	308
SNX16	8.95103	18.2648	21.1858	15.0659	307
IVNS1ABP	111.069	160.2	199.927	144.348	306
ADAMTS19	5.98808	13.3517	12.8253	10.0227	305
DSEL	23.3772	42.8247	43.3408	32.6324	304
C1orf96	11.715	19.3103	19.1124	15.634	303
FAM108B1	49.6648	68.8999	77.1479	60.0829	302
DUT	40.5538	59.4527	61.7971	43.7022	301
ZNF391	2.92596	12.5007	11.6384	7.60297	300
THBS2	8.58861	16.5398	15.3252	5.71302	299
GADD45B	3.87036	10.3029	19.2436	6.29652	298
FOXB1	0.721812	6.76069	10.4077	3.30267	297
CYP1B1	1.45489	11.1167	17.6323	7.76635	296
NODAL	4.3195	77.1298	159.166	56.852	295
SLC47A1	0.586167	3.17854	5.39173	3.27803	294
PCDH20	2.75589	7.37498	12.1364	7.30558	293
CPT1A	2.23225	3.94979	6.55841	3.44361	292
GPRASP2	6.30255	6.77832	14.6691	8.42443	291
FAM110B	4.54093	5.32978	10.8588	6.92571	290
GPC6	5.54183	8.8064	14.0688	9.34721	289
PMEPA1	9.81442	14.0006	24.9065	16.0782	288
HRASLS5	4.10558	6.37685	11.2112	7.64426	287
ZNF204P	12.581	21.0025	34.5522	25.9303	286
PINK1	14.5075	24.9855	46.0183	34.17	285
NUDT15	48.9487	88.1904	155.414	120.257	284
TMEM158	5.46207	9.15482	17.3809	11.9406	283
CAV1	5.9385	9.51446	20.2937	15.1829	282
SLFN13	1.95841	2.25266	4.92275	3.76131	281
CALB1	15.8971	15.0999	47.039	27.0056	280
GDF3	11.5686	51.7648	138.49	81.8872	279
FGF4	1.78687	0.440431	13.3266	2.27108	278
PITX2	0	1.9962	9.36333	1.88082	277
MIXL1	0	68.5769	271.135	76.3812	276
LEFTY2	3.38141	11.8361	37.482	6.84503	275
FAM167A	1.62097	3.42462	9.55632	3.29636	274
GMPR	1.38144	3.0645	13.0503	4.91621	273
T	0.194961	5.76652	21.7136	10.1099	272
MYCT1	0.635081	3.28725	12.6306	6.4574	271
GSC	0.460934	7.27113	57.7528	27.1828	270
CER1	1.81394	6.70654	466.733	634.008	269
FOXA2	0.920437	3.04062	29.1199	40.7332	268
C15orf2	0.114575	1.75092	5.24098	7.68888	267
ARHGAP40	0	1.01261	4.9364	6.78799	266
ROR2	1.9663	3.76321	14.4922	22.3451	265
QPCT	1.81039	2.37988	11.4017	17.7942	264
LOC100506686	0.356552	1.59079	6.04514	9.98433	263
GAD1	0	7.15551	16.835	30.2002	262
WLS	0.695854	4.6309	13.2428	21.9335	261
BDKRB2	0.33828	2.77932	6.5035	10.892	260
LOC100506178	0.202341	0.398986	3.01814	5.34916	259
SERPINE2	33.7057	72.7563	333.881	372.428	258
EOMES	0	34.7681	109.275	139.804	257
WNT3	1.40193	8.63875	26.8363	31.3602	256
SP5	0	49.8382	90.4805	135.744	255
FLRT2	2.06327	6.35696	11.2204	16.3898	254
ABCG2	0.532509	2.41506	3.81262	5.95591	253
LRRN2	4.37651	6.24498	13.9405	21.763	252
CDH2	16.6541	19.5117	44.1983	63.336	251
GNAL	3.29161	4.68485	9.30123	13.6365	250
C1orf97	3.30671	8.96545	24.6616	35.3031	249
ODZ4	0.909296	1.19533	3.95174	5.85553	248
RHOB	13.9789	15.8392	52.9057	70.4311	247
NTN1	1.17359	1.6199	5.05713	6.52331	246
ARSE	1.11968	1.76627	5.56708	7.28621	245
DKK4	0	2.2019	29.6112	20.4373	244
CDA	3.62036	7.1388	45.6014	41.1059	243
MFAP4	5.27292	6.02248	33.3289	28.2845	242
SPATA16	1.18654	2.80762	9.67525	7.48005	241
CALCR	1.35221	2.24722	13.4135	10.5645	240
GABRB2	0.456625	1.12941	5.23526	4.12809	239
RNF19A	6.98511	15.5658	34.1481	42.511	238
VANGL1	5.9732	9.67325	20.8755	28.3045	237
ACHE	2.79468	4.63121	10.0517	13.0553	236
KCNE3	2.04449	3.1011	7.66308	9.91432	235
CNTNAP2	24.1285	66.1514	126.843	147.437	234
DUSP10	1.45956	4.5048	9.07125	10.3541	233
KIFC3	1.1637	2.39769	6.27538	7.10256	232
SLIT2	1.9914	3.0853	6.12939	7.61719	231
PCSK9	12.5902	16.2129	37.1761	42.5846	230
RHOU	4.83716	6.85694	14.3176	16.6688	229
KIAA1161	4.50474	7.55027	13.4387	15.3442	228
MAML3	2.74389	3.92909	8.63112	9.15254	227
PCDH10	8.93947	52.6719	144.799	151.834	226
APCDD1	1.14784	7.92178	20.1651	19.8408	225
KCNG1	10.7489	25.6109	59.0111	56.6958	224
BACE2	1.79265	3.96613	11.1528	10.8723	223
GAL	41.4606	109.267	330.623	286.177	222
HHLA1	0.69256	2.73125	6.42775	5.39874	221
ADAMTS1	7.99639	13.7718	31.1021	29.229	220
IFITM1	299.547	490.161	1056.33	1037.37	219
LEFTY1	8.27309	15.0584	34.4894	34.2949	218
RHBDF1	6.14406	7.49228	16.8821	15.2892	217
VAMP8	55.2111	78.8898	238.706	201.77	216
GPM6A	2.46883	2.09795	7.48957	6.49791	215
ACADSB	2.97985	3.09253	8.57764	6.93679	214
DCLK1	16.1197	33.2031	55.4716	58.3386	213
C3orf64	5.37942	12.5258	19.8039	21.1806	212
PIK3R1	5.18098	12.4936	16.125	19.7353	211
C3orf58	18.8598	37.0029	54.9613	63.1979	210
MFAP3L	4.1339	8.1224	12.7067	14.8842	209
DTWD2	9.34069	23.0696	37.2476	44.2255	208
TCHP	2.50472	4.91699	7.90704	9.66906	207
GSTO1	14.1807	59.1395	101.089	92.8904	206
ZNF600	1.73283	6.07446	10.9132	10.18	205
DMD	3.63152	7.67572	14.8428	12.8426	204
EPHA2	17.7256	22.4356	42.3989	48.9547	203
SVIL	5.52028	7.41479	12.016	14.3886	202
ADAM19	15.0485	17.7333	30.9262	34.0994	201
LMNB1	59.8734	76.4027	124.616	134.341	200
ELL2	8.31655	10.629	18.531	19.4178	199
IL17RD	40.7577	59.8075	76.7545	93.8881	198
RAP2A	32.5135	47.7632	64.6633	73.9423	197
AMOTL2	14.7819	21.9073	28.6496	32.6449	196
EFNA5	3.68332	6.48479	8.37194	9.5412	195
LRRC3	4.3135	6.76579	11.6983	11.9615	194
MERTK	3.29087	4.80194	8.77022	8.1645	193
CRABP2	39.0455	60.9447	102.964	93.7229	192
TSPAN12	11.2775	17.9031	29.0814	26.4318	191
TBC1D2	3.90816	8.84799	13.0983	10.1552	190
RBP1	25.5405	45.9185	69.4902	60.246	189
TUBB2B	129.668	254.951	362.328	307.975	188
SERPINB1	9.58775	18.9056	26.1152	22.4643	187
ACPL2	13.6695	18.2337	28.4654	24.6831	186
SOS2	3.69922	5.38389	8.58324	7.3435	185
FYTTD1	10.1097	12.852	23.1319	19.4104	184
NEFL	7.18624	9.7092	17.0711	13.3959	183
DUSP26	0	4.33066	6.55189	6.69932	182
GLIPR1L1	0	6.52636	7.18092	9.17814	181
ANXA2P2	98.8118	112.378	128.022	266.809	180
NCOA4	54.807	65.1128	63.9008	140.85	179
ID3	78.2432	86.2174	94.4485	222.503	178
MYL9	42.0187	47.3899	52.7444	118.641	177
KIT	8.25725	10.7349	10.5566	25.3693	176
KRT8	218.1	209.711	240.885	518.309	175
FZD5	38.0487	32.3534	37.6953	86.4353	174
RHOC	50.2998	52.4524	70.1665	130.223	173
ATP2B4	7.95181	9.03365	10.5255	20.2926	172
ID4	6.7486	11.8518	6.92058	21.8722	171
MCC	6.41465	10.2344	7.17894	17.6101	170
TCF7	5.65265	9.45252	7.30382	16.5496	169
NEBL	2.07244	3.09721	2.65589	6.09584	168
ARHGAP29	1.81586	3.77952	5.71806	13.1295	167
MATN3	1.51688	2.43024	4.52519	10.4108	166
EPHA4	2.92853	3.82569	6.77076	14.0696	165
TAGLN	42.2818	54.2969	83.6036	186.408	164
EPB41L3	5.09396	5.54541	9.39223	21.2574	163
POLD4	4.25808	7.71089	9.5055	22.2663	162
ACSS2	3.75017	6.04148	7.61019	17.292	161
DUSP4	4.04609	6.22361	9.11998	19.4764	160
KLF5	2.29157	3.8126	5.26963	11.0677	159
CA2	1.85655	10.6774	12.6155	28.9449	158
FAM20A	0.772597	2.15821	2.17678	6.18475	157
NFASC	2.31336	1.82203	6.4832	10.6167	156
LEPREL1	7.06781	5.87899	15.161	28.9402	155
COL6A1	8.84584	8.94213	21.3785	42.6945	154
SMAD6	2.37455	2.8223	6.37589	12.412	153
COL13A1	1.40977	1.38993	3.95636	7.37636	152
CAMK2D	2.42518	3.87182	3.98309	9.28654	151
IPP	2.39562	3.39452	3.64875	8.09527	150
C10orf140	1.82957	2.49759	2.79898	6.36786	149
GJA5	2.43623	5.87438	6.78682	14.1819	148
BCAR3	4.40646	8.38927	10.7279	20.8285	147
RET	1.87097	3.62233	4.07997	8.30959	146
KRT19	66.1298	70.4854	95.974	201.719	145
NFKBIA	13.9473	16.0429	20.1436	44.2326	144
COL6A2	8.50813	8.54566	12.5891	27.886	143
IL13RA1	4.26387	3.85353	6.36004	13.0063	142
OTX2	49.4421	41.5449	72.9679	137.557	141
MRC2	3.97084	3.53113	6.7359	12.6666	140
SULF2	4.63147	4.68644	8.11986	14.4989	139
TMEM123	45.6324	60.0742	78.451	144.2	138
TNFAIP2	5.89609	8.38428	10.3732	19.9451	137
PERP	24.2798	32.6034	49.7082	85.3442	136
SEMA5A	1.43309	1.71842	2.58055	4.72588	135
H2AFY	19.9226	23.6169	37.4259	72.245	134
FAM176B	8.02627	11.0786	16.4949	33.7321	133
TGFB1	2.7143	3.56813	5.84809	11.7294	132
CDC42EP1	7.14878	9.54912	16.5108	29.544	131
BTG2	1.79887	2.83768	4.47203	7.68207	130
MLLT6	1.04781	1.57998	2.69682	4.63763	129
LSS	42.1499	36.2422	48.223	70.6429	128
MYADM	31.9459	31.6532	40.7313	60.943	127
CEP55	22.6336	25.5818	25.4101	52.1689	126
PHACTR2	28.0811	27.0593	28.5356	56.2397	125
CAPRIN2	9.91868	10.3123	11.3363	21.4402	124
LIFR	8.41248	8.11385	7.64818	15.1651	123
MAGED1	62.165	59.1086	82.178	132.98	122
TRAF5	5.97962	6.36548	8.55466	14.0855	121
ZBTB10	9.64383	11.3595	15.9289	24.6007	120
MMP2	19.7228	25.537	30.559	51.4317	119
CDK6	5.24028	7.06979	8.30592	12.8192	118
CLMP	13.2003	18.147	24.4042	36.1068	117
SIPA1L2	6.5853	10.0918	12.5987	19.0686	116
HEBP2	25.6667	29.039	58.9961	82.1428	115
HES1	20.8989	21.3153	46.5805	59.3526	114
COL5A2	5.95125	5.73563	11.2375	17.2695	113
CCPG1	6.03288	4.34277	9.63506	14.0735	112
FAM174B	13.2058	22.739	32.3675	42.3627	111
PREX1	4.12777	8.20833	9.6008	13.4448	110
PPP1R3B	23.4247	50.0805	64.2106	85.6271	109
MBNL3	1.95138	3.68628	4.72811	6.3217	108
DSP	28.0786	40.2921	46.9883	66.8403	107
IFITM3	159.527	194.404	271.946	375.791	106
GCNT1	5.74724	11.4402	12.2992	19.2603	105
ZNF611	6.14688	10.8425	9.64948	16.6622	104
C17orf103	3.53708	8.81511	13.3853	18.4817	103
ABCD1	1.56222	3.97892	5.17827	7.14797	102
NTS	82.425	126.22	184.419	269.703	101
CCDC3	3.55925	6.49193	8.49442	13.0283	100
PGM1	25.0314	39.4472	62.9894	101.671	99
NKD1	2.00715	2.96835	4.46457	7.19664	98
ZNF518B	6.74763	10.2754	16.7415	25.1339	97
USP3	3.06864	4.56785	8.18426	11.5732	96
ANKHD1-EIF4EBP3	5.70223	0	0.0020959	6.33793	95
SHISA2	36.1014	13.0785	7.01293	55.4878	94
TNS4	0.814899	0.80343	2.1995	4.97146	93
EPHB3	1.23324	0.773741	2.45268	6.61166	92
TNRC18	1.8646	2.09487	4.39828	12.169	91
PLXNA2	0.399914	0.630856	3.73817	10.247	90
SLC22A3	0.332051	1.22766	1.98116	4.89554	89
RASGEF1B	0.437188	1.93965	4.5648	10.6686	88
MEIS3	3.22352	6.63876	15.8266	33.8208	87
CLDN11	5.46146	9.36868	23.1445	47.5398	86
FAM159B	3.58185	5.29716	16.6218	36.4197	85
SERPINB9	19.7656	46.7472	140.88	301.576	84
H2AFY2	6.10897	10.1044	30.4408	62.2716	83
ARRB1	4.00841	6.99083	21.3967	40.183	82
YAF2	1.10959	1.76432	1.84324	4.5908	81
ID2	16.4111	26.9669	26.8104	73.1031	80
MAN1A1	3.10375	3.85342	3.88657	10.7533	79
TFPI	1.09218	2.04265	1.58048	5.17121	78
COL4A6	2.0803	1.91464	1.82913	6.69098	77
MN1	2.6913	2.3519	3.10202	8.20942	76
BAMBI	19.0421	17.3074	21.5985	59.5978	75
KLF8	4.96338	4.01522	4.7249	13.33	74
TP53I11	20.119	15.4129	18.5195	54.9842	73
C9orf47	1.20759	1.2626	1.28577	5.3516	72
MANEA	5.81543	6.73946	7.10181	27.0755	71
PRTG	2.67344	2.1463	2.77242	10.2519	70
BHLHE40	2.70771	2.35553	3.32611	11.8224	69
ID1	56.4937	50.0071	59.6172	242.196	68
FGFR3	4.41363	4.26521	4.65696	17.2203	67
CFLAR	5.67134	4.87537	6.10532	21.0406	66
NFATC1	1.15076	1.73427	1.61964	5.93405	65
TNFRSF11B	1.05348	2.0773	2.30469	7.2839	64
PRODH	3.2828	3.24436	4.9973	12.5523	63
FBN2	3.84547	4.12835	7.22304	18.7246	62
CDR1	13.2534	13.4752	25.9466	64.01	61
LRIG3	5.30881	4.8826	9.02846	26.3072	60
SLC16A3	10.975	9.59242	17.345	50.9512	59
ITGA5	6.89929	7.02161	11.287	31.9073	58
EFNB1	6.77471	4.26342	8.74354	22.1309	57
FZD8	6.64966	3.72504	6.91305	20.4375	56
HGSNAT	0.988029	0.885566	1.25046	5.11439	55
FLNC	1.47758	1.40669	1.95293	9.31335	54
S1PR3	7.60278	6.5071	7.46185	38.6803	53
PCDH7	2.12166	2.46932	2.40407	10.7181	52
FN1	16.4374	21.1887	21.7587	99.7901	51
CLVS2	1.00053	1.97289	1.24366	7.88422	50
RHOBTB3	1.84607	2.31648	3.33773	17.6614	49
FAM184A	4.1092	4.97558	5.01325	33.4297	48
AGPAT3	0.589542	0.720625	1.65448	6.60691	47
SLITRK2	0.534248	1.42841	2.77726	10.7784	46
TNC	2.35622	4.43493	9.53193	31.9617	45
FAM89A	4.19924	3.45011	7.30757	30.9555	44
C12orf34	0.921032	1.3621	1.98441	8.5845	43
DLC1	1.92579	3.97268	4.00686	20.3204	42
KEL	0.577611	1.89827	2.68044	10.18	41
COL2A1	1.73854	1.46034	0.927924	6.46732	40
SHB	3.40281	2.51619	2.61474	12.5815	39
ENC1	11.6869	11.105	9.85307	47.1879	38
SLC40A1	0.142995	0	0	4.65265	37
ANKRD1	0	0	0	8.3051	36
NCRNA00261	0	0	0	10.7915	35
MOBP	0	0.154676	0	22.4899	34
SOX17	0	0	0.627376	89.5951	33
TBX3	0.099596	0.0981941	0.099039	12.1539	32
ARHGAP24	0	0.444913	0.448741	11.9195	31
EVX1	0	0.538847	0	15.5599	30
CST1	1.64729	4.06025	1.63808	62.8101	29
CCDC92	0	0	0.282934	6.0753	28
PRSS1	0	0	0.74151	12.8893	27
LHX1	0.558465	0.275302	5.69225	93.6932	26
CYP26A1	1.06116	1.39497	7.26933	133.46	25
GATA4	0	0	1.39835	14.8701	24
MSX1	0.521468	0	0.777828	11.3997	23
PRDM1	0.453343	0.446962	1.70316	24.8822	22
KCNV1	0.330878	0.16311	0.329027	4.87825	21
MSX2	0.901135	0.444226	0.896096	13.0567	20
CCKBR	2.59259	2.55609	2.57809	40.0208	19
RUNX1	0.358196	0.176577	0.0776258	5.64047	18
CXCR4	3.07729	2.42759	2.75289	86.0334	17
IFI16	0	0.790812	1.1078	7.07312	16
HAS2	3.82616	33.8799	54.0333	309.074	15
LOC440925	0	1.38768	2.09943	11.2104	14
SAMD3	1.91657	3.34214	8.91739	42.864	13
HHEX	0	0.86009	4.33745	28.0887	12
GATA6	0	0.135006	6.12756	41.0735	11
FLRT3	1.22965	1.10213	5.55806	38.0073	10
APLNR	1.00163	1.92485	11.4643	50.0067	9
DKK1	0.564755	1.11361	14.3207	69.4823	8
FGF17	0	0	29.2603	142.341	7
SEMA6D	0.803359	0.638854	1.03288	8.13945	6
AHNAK	1.93129	1.95171	3.52891	26.3372	5
BMP2	2.90666	1.35746	3.80317	28.9323	4
COLEC12	1.23057	0.758279	0.764803	10.6354	3
CXCR7	1.90552	0.234838	1.18429	9.44532	2
DIO3	1.42763	0.703766	0	9.19338	1

## Sheet: S1B
Expression data for hPSCs treated with Wnt3a. S1B. Complete RNA-seq data set.
gene name	Wildtype H1 cells treated with Wnt storage buffer for 48 hours (untreated).	RPKM_wnt3a_12. Wildtype H1 cells treated with Wnt3a for 12 hours.	RPKM_wnt3a_24. Wildtype H1 cells treated with Wnt3a for 24 hours.	RPKM_wnt3a_48. Wildtype H1 cells treated with Wnt3a for 48 hours.	Cluster Order from 1 to 511 as shown in heatmap of Fig. 1b.
gene	RPKM_buf_48	RPKM_wnt3a_12	RPKM_wnt3a_24	RPKM_wnt3a_48	fc_wnt3a_12	fc_wnt3a_24	fc_wnt3a_48
1/2-SBSRNA4	3.65681	1.80623	1.81901	4.33612	-1.0176	-1.00743	0.245819
A1BG	4.64548	5.56921	4.25108	3.69776	0.261645	-0.127998	-0.329176
A1BG-AS1	2.42693	1.41363	1.41838	1.2888	-0.779728	-0.774888	-0.913104
A1CF	0.0495744	0.260751	0.221894	0.0504065	2.39501	2.1622	0.0240145
A2LD1	1.04262	2.89665	2.14222	3.88987	1.47417	1.03889	1.89951
A2M	0.303523	0.299251	0.201217	0	-0.0204498	-0.593054	#NUM!
A2ML1	0.632033	1.06823	1.07743	0.918058	0.757151	0.769522	0.538585
A2MP1	0	0	0.452779	0	#DIV/0!	#DIV/0!	#DIV/0!
A4GALT	6.93695	6.60347	7.61176	5.35084	-0.0710772	0.133929	-0.374536
A4GNT	0.288547	0	0	0	#NUM!	#NUM!	#NUM!
AA06	0	0	0	0	#DIV/0!	#DIV/0!	#DIV/0!
AAA1	0.449608	0.615668	0.298061	0.406359	0.453485	-0.59306	-0.145913
AAAS	18.5681	20.0548	16.119	14.9873	0.111121	-0.204064	-0.309086
AACS	10.6975	10.9745	13.2252	18.3733	0.0368815	0.306016	0.780337
AACSP1	0	0	0	0	#DIV/0!	#DIV/0!	#DIV/0!
AADAC	0	0	0	0	#DIV/0!	#DIV/0!	#DIV/0!
AADACL2	0	0	0.347438	0	#DIV/0!	#DIV/0!	#DIV/0!
AADACL3	1.01379	1.60221	0.658366	0.238156	0.660304	-0.622797	-2.08978
AADACL4	0	0	0.32828	0	#DIV/0!	#DIV/0!	#DIV/0!
AADAT	6.17645	6.08903	6.76808	8.4409	-0.0205654	0.131969	0.450619
AAGAB	33.2909	29.2876	35.9908	39.9252	-0.184838	0.1125	0.262172
AAK1	4.62892	4.98439	5.23939	4.79336	0.106741	0.178723	0.0503617
AAMP	54.3442	56.6651	54.8891	46.288	0.0603344	0.0143936	-0.231488
AANAT	0.553555	0.545764	0.550459	0	-0.0204494	-0.00809156	#NUM!
AARS	90.8341	88.1409	79.624	66.2415	-0.0434224	-0.190031	-0.455499
AARS2	8.45524	9.20863	6.64815	6.99768	0.123141	-0.346893	-0.272969
AARSD1	10.1994	11.1618	8.17754	7.33265	0.130085	-0.318745	-0.476078
AASDH	8.18571	7.40898	8.54026	7.50443	-0.143833	0.0611724	-0.125365
AASDHPPT	35.6243	35.3007	39.4855	41.4092	-0.0131649	0.148461	0.21709
AASS	118.129	88.8366	68.2862	38.1806	-0.411137	-0.790697	-1.62945
AATF	40.796	38.3831	34.077	44.7992	-0.0879565	-0.259629	0.135045
AATK	0.762283	1.30419	0.759159	0.679978	0.774755	-0.00592462	-0.164839
AATK-AS1	0	0	0.337164	0	#DIV/0!	#DIV/0!	#DIV/0!
ABAT	3.81031	3.17963	4.75931	3.08083	-0.261049	0.320844	-0.306589
ABCA1	10.3886	6.41223	5.07843	8.03316	-0.696103	-1.03255	-0.370962
ABCA10	0	0	0	0	#DIV/0!	#DIV/0!	#DIV/0!
ABCA11P	9.41484	11.3518	9.73736	8.00465	0.269913	0.0485941	-0.234098
ABCA12	0.0570542	0.0562512	0	0	-0.0204492	#NUM!	#NUM!
ABCA13	0	0.0260891	0	0	#DIV/0!	#DIV/0!	#DIV/0!
ABCA17P	0.113015	0.334274	0.6743	0.344737	1.56452	2.57688	1.60898
ABCA2	1.24753	0.840983	1.0162	0.977941	-0.568926	-0.29589	-0.351255
ABCA3	1.75179	0.759937	0.696796	0.498732	-1.20488	-1.33002	-1.81249
ABCA4	0	0.0622643	0	0.0642131	#DIV/0!	#DIV/0!	#DIV/0!
ABCA5	0.454558	0.611618	0.345979	0.462187	0.428166	-0.39378	0.0240123
ABCA6	0	0	0	0	#DIV/0!	#DIV/0!	#DIV/0!
ABCA7	2.04006	1.27385	1.82579	2.00516	-0.679416	-0.160091	-0.0248942
ABCA8	0	0	0	0	#DIV/0!	#DIV/0!	#DIV/0!
ABCA9	0	0	0	0	#DIV/0!	#DIV/0!	#DIV/0!
ABCB1	0.561141	0.43713	0.110223	0	-0.360301	-2.34794	#NUM!
ABCB10	6.16431	7.29306	8.70437	7.64668	0.242585	0.4978	0.310894
ABCB11	0	0	0	0	#DIV/0!	#DIV/0!	#DIV/0!
ABCB4	0.124342	0.490372	0.634652	0.50572	1.97956	2.35165	2.02403
ABCB5	0	0	0	0	#DIV/0!	#DIV/0!	#DIV/0!
ABCB6	11.5334	7.42278	7.80523	11.0755	-0.635786	-0.563305	-0.058446
ABCB7	22.7391	18.9543	18.9118	15.3438	-0.26265	-0.265888	-0.567519
ABCB8	2.0099	2.97242	2.79813	3.88291	0.564514	0.477339	0.950015
ABCB9	1.59594	2.27931	2.40365	1.91187	0.514191	0.59082	0.260578
ABCC1	9.87256	8.45581	7.60025	6.5285	-0.223481	-0.377377	-0.596673
ABCC10	5.0057	3.93369	5.90404	5.94251	-0.347689	0.238131	0.247501
ABCC11	0	0	0	0	#DIV/0!	#DIV/0!	#DIV/0!
ABCC12	0	0	0	0	#DIV/0!	#DIV/0!	#DIV/0!
ABCC13	0	0	0	0	#DIV/0!	#DIV/0!	#DIV/0!
ABCC2	0.371393	0.0915413	0.184658	0.188813	-2.02045	-1.00809	-0.975989
ABCC3	0.0906916	0.403017	0.0901844	0	2.1518	-0.00809103	#NUM!
ABCC4	5.74434	4.32628	5.79155	6.79781	-0.409014	0.0118084	0.242929
ABCC5	21.7951	20.1121	22.1386	17.7963	-0.11594	0.0225602	-0.292426
ABCC6	0.0915981	0	0.887403	0	#NUM!	3.2762	#NUM!
ABCC6P1	0	0	0.177954	0	#DIV/0!	#DIV/0!	#DIV/0!
ABCC6P2	0	0	0	0	#DIV/0!	#DIV/0!	#DIV/0!
ABCC8	0.0942711	0	0	0.0958534	#NUM!	#NUM!	0.024014
ABCC9	0	0	0	0.10248	#DIV/0!	#DIV/0!	#DIV/0!
ABCD1	1.56222	3.97892	5.17827	7.14797	1.34878	1.72887	2.19394
ABCD2	0.0875955	0.0863626	0	0	-0.0204501	#NUM!	#NUM!
ABCD3	8.72369	9.76228	10.3714	9.10811	0.16228	0.2496	0.0622132
ABCD4	5.49878	6.77581	5.7167	6.67686	0.301282	0.056071	0.280058
ABCE1	51.7894	54.3274	48.1695	45.9242	0.0690232	-0.104537	-0.173402
ABCF1	39.8019	42.2166	36.5983	31.3061	0.0849731	-0.121061	-0.346394
ABCF2	23.9865	23.2503	17.9563	21.5118	-0.0449733	-0.417733	-0.157094
ABCF3	11.8107	12.9591	10.6081	14.1395	0.133871	-0.154928	0.259637
ABCG1	2.00623	2.7899	1.44547	1.05366	0.475726	-0.472948	-0.929078
ABCG2	0.532509	2.41506	3.81262	5.95591	2.18118	2.8399	3.48344
ABCG4	1.07976	0.521418	0.946632	0.604957	-1.0502	-0.189835	-0.835806
ABCG5	0	0	0	0.180806	#DIV/0!	#DIV/0!	#DIV/0!
ABCG8	0	0	0.18224	0.18634	#DIV/0!	#DIV/0!	#DIV/0!
ABHD1	0.364717	1.07875	0.725354	0	1.56451	0.991908	#NUM!
ABHD10	26.2485	23.1454	24.6312	20.4867	-0.181509	-0.0917481	-0.357547
ABHD11	7.87645	7.35687	9.05891	10.0585	-0.0984534	0.201792	0.352798
ABHD11-AS1	0	0	0	0	#DIV/0!	#DIV/0!	#DIV/0!
ABHD12	17.7391	18.691	16.1568	16.9049	0.0754109	-0.134791	-0.0694913
ABHD12B	1.60091	2.45526	3.53769	3.6173	0.616984	1.14392	1.17602
ABHD13	6.44349	8.61544	9.74285	9.0646	0.419082	0.596502	0.492401
ABHD14A,ABHD14A-ACY1	1.5082	1.48698	0.499923	2.55586	-0.0204425	-1.59305	0.760981
ABHD14A-ACY1	0	0	0	0	#DIV/0!	#DIV/0!	#DIV/0!
ABHD14B	6.26049	5.44165	4.49021	3.39403	-0.202231	-0.479493	-0.883276
ABHD15	2.14493	1.55081	0.426587	1.45395	-0.467909	-2.33002	-0.560953
ABHD16A	5.95927	5.53104	5.06502	6.86524	-0.107585	-0.234568	0.204175
ABHD16B	3.16385	2.55217	2.28812	3.50941	-0.309957	-0.467518	0.149547
ABHD2	10.2769	9.76851	7.38942	9.16329	-0.0731947	-0.475872	-0.165468
ABHD3	3.88523	4.54878	4.34645	4.69115	0.22748	0.161838	0.271942
ABHD4	18.9854	20.6479	20.4363	33.4339	0.121105	0.106244	0.816421
ABHD5	6.90388	7.15136	8.25571	7.01976	0.0508102	0.257985	0.0240143
ABHD6	5.97834	4.26821	5.53491	5.24024	-0.486114	-0.111185	-0.190112
ABHD8	9.33895	9.44359	11.1917	10.9566	0.0160751	0.261097	0.230468
ABI1	14.1146	17.3907	15.8272	19.3436	0.301128	0.165218	0.454668
ABI2	25.0848	26.1449	26.3699	27.0361	0.0597161	0.0720787	0.108074
ABI3	1.64111	0.884834	2.83607	1.68726	-0.891193	0.789221	0.0400104
ABI3BP	0.421805	0.207934	0.314585	0.214442	-1.02045	-0.423126	-0.975989
ABL1	55.797	49.8784	47.8895	46.1438	-0.161772	-0.220478	-0.274051
ABL2	6.94284	8.94586	8.36178	6.84025	0.365694	0.268284	-0.0214769
ABLIM1	26.8782	27.936	25.8498	22.558	0.0556889	-0.0562834	-0.252797
ABLIM2	1.79157	1.72806	0.842098	0.193282	-0.0520711	-1.08916	-3.21245
ABLIM3	0.544916	0.644696	0.108374	0.110812	0.242585	-2.33002	-2.29792
ABO	0	0	0	0	#DIV/0!	#DIV/0!	#DIV/0!
ABP1	0.811558	1.00017	0.605265	0	0.301479	-0.423127	#NUM!
ABR	12.2655	12.0033	10.3502	10.49	-0.031175	-0.244947	-0.225591
ABRA	0.176841	0.348704	0	0.179809	0.97955	#NUM!	0.0240124
ABT1	25.2119	28.3154	28.1231	29.2017	0.167482	0.157651	0.211948
ABTB1	3.14756	1.60291	2.1125	1.65308	-0.97354	-0.575283	-0.929077
ABTB2	3.92695	3.39952	4.19072	3.60331	-0.208078	0.0937889	-0.124086
ACAA1	11.6854	13.8658	12.0646	11.1905	0.246824	0.046073	-0.0624326
ACAA2	78.6179	89.0995	84.6715	80.9998	0.18056	0.107019	0.0430605
ACACA	35.1433	31.421	31.9701	32.7587	-0.161521	-0.136526	-0.101372
ACACB	1.3917	1.12709	0.988511	0.960216	-0.304246	-0.493519	-0.535417
ACAD10	2.72403	3.26726	2.70879	3.72957	0.262339	-0.00809404	0.453267
ACAD11	3.77261	5.17613	3.08685	4.07163	0.456311	-0.289428	0.110043
ACAD8	15.3733	15.3798	14.8377	17.7002	0.000609858	-0.0511594	0.203339
ACAD9	5.32681	7.12581	5.2818	6.9583	0.419782	-0.0122421	0.385463
ACADL	0	0.194583	0	0.200673	#DIV/0!	#DIV/0!	#DIV/0!
ACADM	20.8722	24.8417	23.9337	30.972	0.251181	0.197461	0.569382
ACADS	2.37418	1.82059	3.14787	2.41403	-0.383023	0.406947	0.0240143
ACADSB	2.97985	3.09253	8.57764	6.93679	0.0535479	1.52534	1.21903
ACADVL	16.0885	13.8697	13.1667	14.6792	-0.214093	-0.289136	-0.132256
ACAN	0.242624	0.283508	0.241267	0	0.224667	-0.00809167	#NUM!
ACAP1	6.26597	5.98472	3.89433	0.99549	-0.0662541	-0.686163	-2.65406
ACAP2	14.4616	14.0671	17.2055	16.5423	-0.0399022	0.250643	0.193933
ACAP3	4.05425	3.62245	4.03157	4.7664	-0.162469	-0.00809328	0.233465
ACAT1	11.9325	8.30438	10.9351	7.85061	-0.522952	-0.12593	-0.60402
ACAT2	119.71	126.421	118.108	197.106	0.0786925	-0.019437	0.719428
ACBD3	10.8566	11.7609	14.7943	12.6742	0.115426	0.446469	0.223322
ACBD4	2.48608	4.03994	4.50852	4.94408	0.700461	0.858781	0.991829
ACBD5	7.26492	6.91151	8.61763	9.58643	-0.071946	0.246344	0.400047
ACBD6	40.3788	28.1201	30.5928	26.7193	-0.521996	-0.400406	-0.595716
ACBD7	8.68124	7.01561	8.20813	4.91994	-0.307333	-0.0808475	-0.81926
ACCN1	1.18811	1.52638	0.859958	0.922291	0.361446	-0.46633	-0.365374
ACCN2	0.126016	0.662641	1.14573	1.80456	2.39462	3.18459	3.83997
ACCN3	0	0.24674	0	0.254464	#DIV/0!	#DIV/0!	#DIV/0!
ACCN4	0.768531	0.168376	0.169824	0.173646	-2.19042	-2.17806	-2.14595
ACCN5	0	0	0	0	#DIV/0!	#DIV/0!	#DIV/0!
ACCS	1.37586	0.226083	1.07454	1.92276	-2.60541	-0.356614	0.482845
ACCSL	0	0	0	0	#DIV/0!	#DIV/0!	#DIV/0!
ACD	11.1526	10.0138	12.8396	9.05897	-0.155391	0.20322	-0.299961
ACE	0.818411	0.604489	0.456972	1.37132	-0.437109	-0.84072	0.744668
ACE2	0.136393	0.134473	0	0	-0.0204531	#NUM!	#NUM!
ACER1	0	0	0	0	#DIV/0!	#DIV/0!	#DIV/0!
ACER2	1.87296	3.02171	2.70907	2.94316	0.690045	0.532478	0.652046
ACER3	5.70412	5.62383	6.63543	5.14327	-0.0204513	0.218186	-0.149318
ACHE	2.79468	4.63121	10.0517	13.0553	0.728706	1.84668	2.22388
ACIN1	100.523	101.972	89.9744	94.2638	0.0206474	-0.159939	-0.0927499
ACLY	146.027	129.639	134.776	170.816	-0.171735	-0.115672	0.226208
ACMSD	0.433772	0.427667	0	0	-0.020449	#NUM!	#NUM!
ACN9	15.6	18.9852	17.4518	18.0924	0.283329	0.16183	0.213838
ACO1	24.6529	22.4465	24.649	26.2995	-0.135267	-0.000228247	0.093278
ACO2	20.5538	26.4784	22.7606	17.4739	0.365411	0.147133	-0.234204
ACOT1	0.970403	1.6058	0.643318	0	0.726636	-0.593052	#NUM!
ACOT11	1.96799	2.65615	2.55913	1.38532	0.432614	0.378931	-0.506504
ACOT12	0	0	0.254746	0.524772	#DIV/0!	#DIV/0!	#DIV/0!
ACOT13	17.8938	15.8248	13.3565	14.1918	-0.177273	-0.421918	-0.334402
ACOT2	2.60362	2.28175	2.01371	3.52975	-0.190378	-0.370663	0.439047
ACOT4	1.90109	2.49911	1.26031	1.933	0.394588	-0.593048	0.0240148
ACOT6	2.27595	0.560978	1.13161	1.15707	-2.02045	-1.00809	-0.975993
ACOT7	40.7855	47.1819	37.5962	36.8655	0.210177	-0.117469	-0.145785
ACOT8	17.3194	15.771	12.5918	18.4925	-0.135115	-0.459904	0.0945513
ACOT9	7.57166	8.65552	11.4331	9.54048	0.193011	0.594535	0.333452
ACOX1	8.97802	8.71199	10.3787	10.2881	-0.043395	0.209157	0.196507
ACOX2	0.214419	0	1.27932	0.436035	#NUM!	2.57687	1.02401
ACOX3	4.33983	4.10823	3.28427	9.34208	-0.0791216	-0.402066	1.10611
ACOXL	2.28866	1.02566	1.03448	1.90397	-1.15795	-1.1456	-0.265492
ACP1	91.6093	92.744	85.485	79.0896	0.0177599	-0.0998228	-0.212006
ACP2	7.67891	5.56679	10.0707	10.3338	-0.464056	0.391191	0.428397
ACP5	5.37652	6.67571	5.34646	2.26619	0.312249	-0.00808871	-1.2464
ACP6	8.45538	6.94697	4.76459	5.15838	-0.283486	-0.827518	-0.712952
ACPL2	13.6695	18.2337	28.4654	24.6831	0.415647	1.05825	0.852563
ACPP	0.149469	0.569334	1.15758	2.59805	1.92943	2.95319	4.11951
ACPT	0.396608	0.391026	0	0.80653	-0.0204492	#NUM!	1.02401
ACR	0.388712	0	0	0	#NUM!	#NUM!	#NUM!
ACRBP	0.537382	0.264909	0.267189	0.546402	-1.02045	-1.00809	0.0240148
ACRC	0.75832	0.598166	2.11243	2.77699	-0.342261	1.47802	1.87264
ACRV1	1.50044	1.77994	0.994842	0.612782	0.246443	-0.592846	-1.29194
ACSBG1	2.62113	0.723542	0.729767	0.165792	-1.85704	-1.84468	-3.98274
ACSBG2	0.539445	0.177284	0.357619	0	-1.60541	-0.593052	#NUM!
ACSF2	0.887334	0.874845	0.220593	1.35334	-0.0204498	-2.00809	0.608975
ACSF3	4.30018	4.62434	4.09322	5.70236	0.10485	-0.0711608	0.407162
ACSL1	2.37637	2.95948	2.98494	1.52605	0.316584	0.328942	-0.638957
ACSL3	48.5807	50.3071	49.9662	53.2393	0.0503787	0.0405692	0.132108
ACSL4	42.3919	54.5026	44.9416	37.5955	0.362536	0.0842629	-0.173229
ACSL5	0.673501	0.590239	0	0.152177	-0.190381	#NUM!	-2.14593
ACSL6	0.602621	0.736612	0.458609	0.075026	0.289654	-0.393986	-3.00579
ACSM1	0	0.241104	0	0	#DIV/0!	#DIV/0!	#DIV/0!
ACSM2A	0	0	0	0	#DIV/0!	#DIV/0!	#DIV/0!
ACSM2B	0	0	0	0	#DIV/0!	#DIV/0!	#DIV/0!
ACSM3	0.708915	1.44076	0.675555	0.986476	1.02315	-0.0695394	0.476671
ACSM4	0	0	0	1.49383	#DIV/0!	#DIV/0!	#DIV/0!
ACSM5	0	0	0	0	#DIV/0!	#DIV/0!	#DIV/0!
ACSS1	0.949061	0.623802	0.209723	0	-0.605413	-2.17802	#NUM!
ACSS2	3.75017	6.04148	7.61019	17.292	0.687946	1.02098	2.20508
ACSS3	7.01068	10.0538	10.1403	12.3126	0.520115	0.532474	0.812509
ACTA1	2.10948	0.693264	5.94345	8.57956	-1.60541	1.49441	2.02402
ACTA2	0	0.854526	0	0.676255	#DIV/0!	#DIV/0!	#DIV/0!
ACTB	1879.14	1975.48	2127.79	2605.32	0.0721307	0.179283	0.471388
ACTBL2	0	0	0	0	#DIV/0!	#DIV/0!	#DIV/0!
ACTC1	1.54919	2.80021	2.18241	3.28165	0.854021	0.494408	1.08291
ACTG1	1193.31	1257.5	1503.52	1948.77	0.0755895	0.333375	0.707595
ACTG2	0	2.39179	1.80927	0.462495	#DIV/0!	#DIV/0!	#DIV/0!
ACTL6A	36.8167	39.3402	38.97	31.3298	0.095644	0.0820036	-0.232825
ACTL6B	0	0.336361	0.67851	0	#DIV/0!	#DIV/0!	#DIV/0!
ACTL7A	0	0	0	0	#DIV/0!	#DIV/0!	#DIV/0!
ACTL7B	0	0	0	0	#DIV/0!	#DIV/0!	#DIV/0!
ACTL8	1.9094	1.07573	0.542493	0.27735	-0.827803	-1.81544	-2.78334
ACTL9	0	0	0	0	#DIV/0!	#DIV/0!	#DIV/0!
ACTN1	15.1607	18.8736	19.036	24.428	0.316033	0.328394	0.688199
ACTN2	0.728746	0.82113	0.517622	0.423416	0.172195	-0.493517	-0.78334
ACTN3	3.90878	2.84844	1.52097	0.345599	-0.456546	-1.36173	-3.49955
ACTN4	36.097	35.6046	42.0489	41.8387	-0.0198153	0.220189	0.212959
ACTR10	8.4716	9.54555	10.43	14.7665	0.172194	0.300033	0.801622
ACTR1A	56.4207	56.1262	55.0973	60.1158	-0.00755018	-0.0342429	0.0915197
ACTR1B	10.3292	12.3506	8.08604	7.37416	0.257853	-0.353223	-0.486178
ACTR2	99.3223	113.568	124.302	150.499	0.193367	0.32366	0.599564
ACTR3	68.5096	69.85	81.0008	84.8346	0.027954	0.24163	0.308347
ACTR3B	10.6184	9.46539	9.79882	7.96656	-0.165833	-0.115886	-0.414538
ACTR3BP2	0	0	0	0	#DIV/0!	#DIV/0!	#DIV/0!
ACTR3BP5	0	0	0	0	#DIV/0!	#DIV/0!	#DIV/0!
ACTR3C	0	0	0	0.45972	#DIV/0!	#DIV/0!	#DIV/0!
ACTR5	11.1059	12.3183	8.87447	9.27581	0.149477	-0.323593	-0.259781
ACTR6	16.9096	19.2586	22.0335	18.6756	0.18766	0.381856	0.143312
ACTR8	8.02503	9.72796	11.9048	7.22336	0.277631	0.568965	-0.151837
ACTRT1	0.365905	0	0	0	#NUM!	#NUM!	#NUM!
ACTRT2	0	0	0	0	#DIV/0!	#DIV/0!	#DIV/0!
ACVR1	4.57643	5.83795	4.3823	5.51147	0.351239	-0.0625344	0.268215
ACVR1B	12.5285	10.6255	10.9014	13.8002	-0.237683	-0.2007	0.139475
ACVR1C	0.383911	0.473615	0.659676	0.548938	0.302943	0.780986	0.515871
ACVR2A	3.29166	3.23778	2.78721	2.83191	-0.0238104	-0.239994	-0.21704
ACVR2B	58.15	56.1413	57.6648	60.7627	-0.0507167	-0.0120883	0.0634068
ACVRL1	0	0.452758	0.456653	0.525297	#DIV/0!	#DIV/0!	#DIV/0!
ACY1	10.0811	6.03449	7.87653	6.58945	-0.740349	-0.356021	-0.613423
ACY3	0	0	0	0	#DIV/0!	#DIV/0!	#DIV/0!
ACYP1	28.6243	15.804	29.6028	24.448	-0.856951	0.0484932	-0.227524
ACYP2	0.891662	2.19778	3.99004	2.71988	1.30148	2.16183	1.60897
ADA	6.47717	6.72211	6.44095	10.7454	0.0535505	-0.00809012	0.730284
ADAD1	0	0	0.264181	0	#DIV/0!	#DIV/0!	#DIV/0!
ADAD2	1.29929	1.281	1.29203	0	-0.020453	-0.00808391	#NUM!
ADAL	5.5133	3.99588	6.51721	4.86356	-0.464403	0.241338	-0.180903
ADAM1	3.76305	3.87872	6.63355	3.47837	0.0436782	0.817879	-0.113491
ADAM10	36.7723	36.1354	39.9346	41.5712	-0.0252066	0.11902	0.176965
ADAM11	0.214479	0.42292	0.533198	0.545196	0.979548	1.31383	1.34594
ADAM12	0	0.0753654	0.0760139	0.310897	#DIV/0!	#DIV/0!	#DIV/0!
ADAM15	7.04051	6.53143	8.71752	4.98879	-0.108281	0.308238	-0.49699
ADAM17	10.8956	10.8749	10.8347	15.4552	-0.00274351	-0.00808644	0.504347
ADAM18	0	0	0	0	#DIV/0!	#DIV/0!	#DIV/0!
ADAM19	15.0485	17.7333	30.9262	34.0994	0.236841	1.03921	1.18013
ADAM2	0	0	0	0.188106	#DIV/0!	#DIV/0!	#DIV/0!
ADAM20	1.0454	0.171781	0.519777	0.531473	-2.60541	-1.00809	-0.975987
ADAM21	0	0.180759	0.364628	0.186416	#DIV/0!	#DIV/0!	#DIV/0!
ADAM21P1	0	0	0	0	#DIV/0!	#DIV/0!	#DIV/0!
ADAM22	5.58145	4.3848	5.05476	3.48662	-0.348129	-0.142997	-0.678811
ADAM23	3.00919	2.96683	3.77982	3.86487	-0.0204529	0.328942	0.361045
ADAM28	0.237184	0	0	0.241164	#NUM!	#NUM!	0.0240079
ADAM29	0	0	0	0	#DIV/0!	#DIV/0!	#DIV/0!
ADAM30	0	0	0	0	#DIV/0!	#DIV/0!	#DIV/0!
ADAM32	0	0	0	0	#DIV/0!	#DIV/0!	#DIV/0!
ADAM33	1.68411	0.548886	0.738153	1.01893	-1.61741	-1.18999	-0.724931
ADAM3A	0	0	0	0	#DIV/0!	#DIV/0!	#DIV/0!
ADAM5P	0	0	0	0	#DIV/0!	#DIV/0!	#DIV/0!
ADAM6	0	0	0	0	#DIV/0!	#DIV/0!	#DIV/0!
ADAM7	0	0	0	0	#DIV/0!	#DIV/0!	#DIV/0!
ADAM8	1.45935	1.43881	1.14281	0.730325	-0.0204498	-0.35274	-0.998715
ADAM9	6.92685	7.42805	7.73351	7.78403	0.100784	0.158924	0.168318
ADAMDEC1	0	0	0	0	#DIV/0!	#DIV/0!	#DIV/0!
ADAMTS1	7.99639	13.7718	31.1021	29.229	0.784296	1.95959	1.86998
ADAMTS10	1.11639	1.65101	1.11014	1.24864	0.564508	-0.00809948	0.161516
ADAMTS12	3.41095	3.26952	2.5439	3.17918	-0.0610948	-0.423132	-0.101519
ADAMTS13	0.162859	0.571908	1.47869	0.501592	1.81216	3.18262	1.62289
ADAMTS14	0.474792	0.548583	0.896402	0.361999	0.208414	0.91685	-0.39131
ADAMTS15	2.22	2.26982	4.49693	3.26049	0.0320182	1.01838	0.554529
ADAMTS16	1.69831	2.60463	1.87645	3.06989	0.616979	0.143906	0.854087
ADAMTS17	0.440501	0.0723834	0.365031	0.522543	-2.60541	-0.271126	0.246404
ADAMTS18	0.0788024	0.0776933	0.313447	3.205	-0.0204494	1.99191	5.34594
ADAMTS19	5.98808	13.3517	12.8253	10.0227	1.15686	1.09883	0.743106
ADAMTS2	1.60126	1.8173	1.16834	0.628382	0.182589	-0.454747	-1.34949
ADAMTS20	3.9059	2.24637	2.42754	1.82025	-0.798059	-0.68616	-1.10152
ADAMTS3	1.84187	1.57908	2.30937	2.84989	-0.222087	0.326328	0.629735
ADAMTS4	5.23501	6.66671	6.07335	3.43769	0.348783	0.2143	-0.606753
ADAMTS5	0.380205	0.327997	0.330819	0.579879	-0.213095	-0.200735	0.608974
ADAMTS6	1.08228	1.44365	1.7093	0.841516	0.415647	0.659332	-0.363011
ADAMTS7	8.42701	7.63702	7.36414	7.35675	-0.142011	-0.194504	-0.195952
ADAMTS8	5.86001	4.75042	1.55393	0.662041	-0.302848	-1.91498	-3.14591
ADAMTS9	0.189806	0.311892	0.37749	0.964961	0.716521	0.991913	2.34595
ADAMTS9-AS2	0	0	0	0.226789	#DIV/0!	#DIV/0!	#DIV/0!
ADAMTSL1	0.0588724	0	0.0585432	0.547286	#NUM!	-0.00808984	3.21663
ADAMTSL2	0.511542	0	0	0.13003	#NUM!	#NUM!	-1.97601
ADAMTSL3	0.189193	0.18653	0.125424	0.192369	-0.020451	-0.593045	0.0240176
ADAMTSL4	0.901175	0.88849	0.784118	0.85188	-0.0204518	-0.200737	-0.0811571
ADAMTSL5	0.169947	0	0	0	#NUM!	#NUM!	#NUM!
ADAP1	3.83572	2.94135	2.54285	2.60007	-0.383019	-0.593051	-0.560947
ADAP2	0	0.174696	0.352398	0	#DIV/0!	#DIV/0!	#DIV/0!
ADAR	123.034	119.066	100.182	93.2588	-0.0472956	-0.296434	-0.399745
ADARB1	4.36606	3.85481	3.47373	4.39111	-0.179672	-0.329846	0.00825372
ADARB2	0.382797	0.323493	0	0.222412	-0.242845	#NUM!	-0.783345
ADAT1	8.22732	8.51023	8.18131	8.3654	0.0487756	-0.00809069	0.024012
ADAT2	5.87485	5.35225	3.25377	4.00751	-0.134407	-0.85244	-0.551846
ADAT3	9.86752	7.45862	9.48527	6.35432	-0.403779	-0.0569987	-0.63495
ADC	0.228261	0	0.226985	0.464185	#NUM!	-0.00808742	1.02402
ADCK1	5.33719	4.39801	4.18093	4.02444	-0.279229	-0.352256	-0.407292
ADCK2	5.85008	5.35576	5.6096	6.58558	-0.127365	-0.0605585	0.170854
ADCK3	14.254	13.0729	10.0539	6.90957	-0.124788	-0.503612	-1.0447
ADCK4	10.8458	11.8779	10.7852	5.36786	0.131143	-0.00808354	-1.01472
ADCK5	1.5429	1.01412	1.27856	3.1376	-0.605416	-0.271125	1.02402
ADCY1	9.50469	6.55964	6.76149	5.61268	-0.535023	-0.491298	-0.75995
ADCY10	0	0	0.422912	0.0960945	#DIV/0!	#DIV/0!	#DIV/0!
ADCY2	7.93467	6.49588	8.38345	5.61868	-0.288645	0.0793738	-0.497939
ADCY3	8.1023	6.7689	8.04354	4.7463	-0.25941	-0.0105009	-0.771528
ADCY4	0.128105	0	0	0	#NUM!	#NUM!	#NUM!
ADCY5	5.75207	5.68033	6.09319	2.5073	-0.0181065	0.0831165	-1.19795
ADCY6	3.56823	3.0493	2.99624	5.48314	-0.226731	-0.252055	0.619794
ADCY7	2.35008	4.11081	2.78925	4.62488	0.806713	0.247167	0.976706
ADCY8	2.542	1.70879	2.52779	2.46718	-0.572989	-0.00808742	-0.0431011
ADCY9	5.67849	5.06818	3.15029	2.67418	-0.16404	-0.850023	-1.08641
ADCYAP1	0	0	0.151646	0	#DIV/0!	#DIV/0!	#DIV/0!
ADCYAP1R1	11.0579	10.6885	9.7025	8.15735	-0.049018	-0.188649	-0.438905
ADD1	35.791	29.9379	38.1046	42.0271	-0.257624	0.0903683	0.231723
ADD2	81.7776	75.8499	73.4984	62.6189	-0.108558	-0.153993	-0.385108
ADD3	39.4658	39.0255	36.9965	41.1662	-0.0161859	-0.0932142	0.0608573
ADH1A	0	0	0	0	#DIV/0!	#DIV/0!	#DIV/0!
ADH1B	0	0.17944	0	0	#DIV/0!	#DIV/0!	#DIV/0!
ADH1C	0	0	0	0	#DIV/0!	#DIV/0!	#DIV/0!
ADH4	0.763581	0.250944	0.506207	0.517598	-1.60542	-0.593054	-0.560949
ADH5	132.776	136.377	134.056	130.116	0.038606	0.0138414	-0.029196
ADH6	1.13662	1.12062	0.172523	0.770462	-0.0204529	-2.71989	-0.560954
ADH7	0	0	0	0	#DIV/0!	#DIV/0!	#DIV/0!
ADHFE1	0.534504	0.26349	0.797272	0	-1.02045	0.576871	#NUM!
ADI1	41.7938	45.4473	53.4781	58.431	0.120906	0.355659	0.483445
ADIG	0	0	0	0	#DIV/0!	#DIV/0!	#DIV/0!
ADIPOQ	0.102905	0	0	0	#NUM!	#NUM!	#NUM!
ADIPOR1	48.8451	50.2412	51.374	48.4711	0.0406571	0.0728246	-0.011089
ADIPOR2	24.6656	28.6863	26.7899	31.7755	0.217862	0.119189	0.365414
ADK	5.6427	5.33334	9.83915	8.74841	-0.0813463	0.802148	0.632635
ADM	74.2213	28.6967	14.8336	44.3924	-1.37095	-2.32296	-0.741521
ADM2	3.67585	4.0634	2.76916	4.30384	0.144609	-0.408629	0.227547
ADNP	30.8473	33.9972	32.6362	30.7313	0.140272	0.0813289	-0.00543542
ADNP2	36.6365	40.6574	37.813	38.4873	0.150236	0.0456006	0.0711008
ADO	24.5681	32.4226	31.6836	32.6567	0.400213	0.36695	0.410593
ADORA1	4.05977	2.44582	3.51297	3.94923	-0.73108	-0.208707	-0.0398266
ADORA2A	6.47618	5.08391	4.14705	2.82521	-0.349205	-0.643058	-1.19678
ADORA2B	2.95737	2.65068	3.20818	2.18692	-0.157952	0.11744	-0.435414
ADORA3	0	0.466907	0.470925	0	#DIV/0!	#DIV/0!	#DIV/0!
ADPGK	23.6974	20.5349	22.944	21.6837	-0.206651	-0.0466119	-0.128118
ADPRH	1.81051	1.92233	2.49284	2.54893	0.0864599	0.461394	0.493496
ADPRHL1	1.2053	0.801442	0.599284	2.90953	-0.588722	-1.00808	1.27139
ADPRHL2	17.9469	20.0935	21.1739	17.6295	0.162994	0.238552	-0.0257431
ADRA1A	0.251387	0	0.476496	0.220972	#NUM!	0.922554	-0.186046
ADRA1B	0	0.217102	0.21897	0	#DIV/0!	#DIV/0!	#DIV/0!
ADRA1D	0.18319	0.722445	0.36433	0.372529	1.97955	0.991905	1.02401
ADRA2A	1.59571	1.69427	1.95297	0.124807	0.0864653	0.291471	-3.67643
ADRA2B	6.76965	5.36851	3.51224	1.79563	-0.33456	-0.94669	-1.91459
ADRA2C	14.9404	11.4285	23.8222	27.5012	-0.386583	0.673088	0.880276
ADRB1	0.339252	0.167239	0.168678	0.172473	-1.02045	-1.00809	-0.975987
ADRB2	2.21176	1.93834	1.22188	1.74913	-0.190373	-0.856092	-0.338557
ADRB3	0	0	0.183664	0	#DIV/0!	#DIV/0!	#DIV/0!
ADRBK1	15.5741	19.4678	24.4749	21.2082	0.321941	0.652154	0.445473
ADRBK2	11.4795	12.3696	13.3347	7.07561	0.107739	0.216126	-0.698133
ADRM1	89.7185	77.2592	83.1939	74.6737	-0.215699	-0.108928	-0.264805
ADSL	43.9646	37.7634	35.3668	35.3867	-0.219354	-0.313947	-0.313135
ADSS	49.1503	54.3218	55.311	46.0626	0.144331	0.170366	-0.0936044
ADSSL1	2.63506	1.53301	2.62033	2.07507	-0.781469	-0.0080873	-0.344676
AEBP1	10.4529	10.5348	11.5494	12.0454	0.0112597	0.143915	0.204579
AEBP2	11.2151	13.0898	12.6284	10.6494	0.223001	0.171229	-0.0746703
AEN	115.617	102.545	99.5796	79.7881	-0.173096	-0.215431	-0.535108
AES	136.11	118.103	101.359	169.705	-0.204727	-0.425299	0.318256
AFAP1	7.3391	7.83986	8.47803	8.5262	0.0952247	0.208126	0.2163
AFAP1-AS1	1.13475	0.718438	0.634016	0.80465	-0.659439	-0.839783	-0.495941
AFAP1L1	2.67544	1.1588	1.16877	0.629497	-1.20714	-1.19479	-2.0875
AFAP1L2	3.11891	3.78252	4.88603	2.19957	0.278306	0.647621	-0.50382
AFF1	20.7431	25.7543	30.2761	30.4209	0.312182	0.545548	0.552431
AFF2	1.07592	0.929546	0.937544	0.522868	-0.210973	-0.198613	-1.04105
AFF3	0.799933	0.622221	0.739403	0.415805	-0.362452	-0.113518	-0.943972
AFF4	18.939	21.556	22.8858	26.5208	0.186729	0.273093	0.485764
AFG3L1P	3.51192	3.93295	1.70084	6.08967	0.163352	-1.04601	0.794104
AFG3L2	49.0395	45.2442	46.9757	38.4262	-0.116211	-0.0620296	-0.351854
AFM	0	0	0	0	#DIV/0!	#DIV/0!	#DIV/0!
AFMID	14.9162	13.9035	14.1605	14.4229	-0.101432	-0.0750078	-0.0485188
AFP	1.97683	0.487251	0	0.251251	-2.02045	#NUM!	-2.97599
AFTPH	14.1021	13.2085	16.1264	13.0246	-0.0944434	0.193514	-0.114671
AGA	3.49156	4.90222	3.47203	5.05565	0.489563	-0.00809235	0.534025
AGAP1	9.30705	9.2817	7.67133	7.48424	-0.00393489	-0.278847	-0.314468
AGAP11	0.152722	0.301145	0.455604	0	0.97955	1.57687	#NUM!
AGAP2	0.434964	0.377057	0.479718	0	-0.206113	0.141291	#NUM!
AGAP3	13.0269	11.3233	10.8432	14.43	-0.202199	-0.264703	0.147577
AGAP4	0	0	0.201482	0.206015	#DIV/0!	#DIV/0!	#DIV/0!
AGAP5	0	0.200215	0.201937	0	#DIV/0!	#DIV/0!	#DIV/0!
AGAP6	0.175596	0.173125	0.174614	0.357087	-0.0204459	-0.00809075	1.02402
AGAP7	0.203626	0.200759	0.404974	0.207043	-0.0204571	0.991908	0.0240086
AGAP8	0	0	0	0	#DIV/0!	#DIV/0!	#DIV/0!
AGAP9	0	0	0	0	#DIV/0!	#DIV/0!	#DIV/0!
AGBL1	0	0	0	0	#DIV/0!	#DIV/0!	#DIV/0!
AGBL2	0.797525	0.7863	0.396533	0.405455	-0.0204499	-1.00809	-0.975988
AGBL3	0.270649	0.13342	0.269135	0.137596	-1.02045	-0.00809304	-0.975985
AGBL4	0.323838	0	0	0	#NUM!	#NUM!	#NUM!
AGBL5	34.0224	27.6407	30.3152	25.4312	-0.299691	-0.166444	-0.419885
AGER	4.99299	2.08547	3.35108	1.95695	-1.25953	-0.575278	-1.3513
AGFG1	22.9159	24.1136	23.2108	21.2462	0.0734981	0.0184473	-0.109144
AGFG2	0.683875	1.25218	2.62305	2.58274	0.872637	1.93944	1.9171
AGGF1	13.2831	15.2617	14.2489	15.9521	0.200324	0.101259	0.264154
AGK	12.2605	13.0681	12.851	13.3086	0.0920316	0.0678628	0.118341
AGL	8.84781	8.97431	9.23509	13.1301	0.0204806	0.0618056	0.569486
AGMAT	5.04155	3.46435	3.49416	2.79609	-0.541283	-0.528922	-0.850457
AGMO	0	0	0	0	#DIV/0!	#DIV/0!	#DIV/0!
AGPAT1	64.9034	61.1347	56.4702	60.7622	-0.0863026	-0.200804	-0.09512
AGPAT2	32.6653	30.4163	23.4597	24.3566	-0.102914	-0.477574	-0.423446
AGPAT3	0.589542	0.720625	1.65448	6.60691	0.289654	1.48871	3.48631
AGPAT4	7.9094	9.06887	8.91386	11.3782	0.197355	0.172482	0.524632
AGPAT5	54.8571	52.7495	44.7851	37.6156	-0.0565209	-0.29266	-0.544347
AGPAT6	18.4174	17.214	16.0434	23.6704	-0.097487	-0.199089	0.362015
AGPAT9	0.387232	1.71802	0.770134	0.196866	2.14948	0.991911	-0.975984
AGPHD1	0.8803	0.86791	2.82082	0	-0.0204498	1.68005	#NUM!
AGPS	18.8648	16.3413	19.4186	18.4461	-0.207174	0.0417424	-0.032381
AGR2	0	0	0	0	#DIV/0!	#DIV/0!	#DIV/0!
AGR3	0	0	0	0	#DIV/0!	#DIV/0!	#DIV/0!
AGRN	14.095	10.7185	12.5078	11.1825	-0.39508	-0.172355	-0.333941
AGRP	0	0	0	0.831368	#DIV/0!	#DIV/0!	#DIV/0!
AGSK1	0	0	0	0	#DIV/0!	#DIV/0!	#DIV/0!
AGT	0	0	0	0	#DIV/0!	#DIV/0!	#DIV/0!
AGTPBP1	18.5842	21.0605	18.9051	17.8101	0.180463	0.0246989	-0.061381
AGTR1	0	0.878731	0	0	#DIV/0!	#DIV/0!	#DIV/0!
AGTR2	0	0	0	0	#DIV/0!	#DIV/0!	#DIV/0!
AGTRAP	35.4046	32.0396	41.1103	31.5081	-0.144081	0.215563	-0.168214
AGXT	0	0	0	0	#DIV/0!	#DIV/0!	#DIV/0!
AGXT2	0	0	0	0	#DIV/0!	#DIV/0!	#DIV/0!
AGXT2L1	0.251512	1.6899	1.33398	2.08864	2.74824	2.40704	3.05386
AGXT2L2	3.74885	2.95689	1.98823	4.82845	-0.342368	-0.914963	0.365112
AHCTF1	5.17526	5.15502	4.50966	4.33989	-0.00565332	-0.198613	-0.253973
AHCY	234.413	237.78	236.464	170.51	0.0205748	0.012568	-0.459196
AHCYL1	30.3969	39.2844	35.4984	33.5338	0.370032	0.22383	0.141692
AHCYL2	8.1112	8.0382	9.02842	9.98663	-0.0130429	0.154558	0.300083
AHDC1	12.0815	8.03495	10.1656	11.6301	-0.588439	-0.249104	-0.0549361
AHI1	4.00576	5.86198	5.93016	4.07594	0.549312	0.565995	0.0250568
AHNAK	1.93129	1.95171	3.52891	26.3372	0.0151739	0.869658	3.76947
AHNAK2	0.644938	0.782597	1.15933	1.13497	0.279109	0.846059	0.815422
AHR	4.98742	4.77044	3.25701	2.49772	-0.0641714	-0.614746	-0.997682
AHRR	0.0840185	0.248808	0.0838257	0	1.56625	-0.0033144	#NUM!
AHSA1	92.4448	81.0581	90.7976	77.8167	-0.189636	-0.025938	-0.248512
AHSA2	7.1751	6.60251	10.6232	7.45765	-0.119984	0.566148	0.0557222
AHSG	0	0	0	0.336162	#DIV/0!	#DIV/0!	#DIV/0!
AHSP	1.54213	0	4.60052	3.13603	#NUM!	1.57687	1.02401
AICDA	0	0.171648	0	0	#DIV/0!	#DIV/0!	#DIV/0!
AIDA	5.7915	5.86859	8.63866	6.543	0.0190769	0.57687	0.176015
AIF1	21.8146	12.29	15.4734	7.92169	-0.827809	-0.495504	-1.46141
AIF1L	93.2295	86.2841	73.5895	58.237	-0.111692	-0.341287	-0.67885
AIFM1	24.3345	21.8944	27.4332	28.852	-0.152441	0.17292	0.245668
AIFM2	1.67405	1.48742	2.22377	4.83437	-0.170531	0.409665	1.52999
AIFM3	0.215231	0.212201	0.856129	0.218843	-0.0204544	1.99194	0.0240104
AIG1	11.8956	6.8099	7.63166	6.63288	-0.804723	-0.640359	-0.842721
AIM1	9.42469	5.12872	4.74685	2.05347	-0.877846	-0.989475	-2.19838
AIM1L	3.12435	3.78447	2.66304	1.17995	0.276535	-0.230482	-1.40483
AIM2	0.707593	1.04645	0.351818	0.71947	0.564512	-1.00809	0.0240148
AIMP1	14.2368	12.7342	12.5978	15.7067	-0.160917	-0.176453	0.141755
AIMP2	67.7611	65.8426	71.1927	55.6183	-0.041436	0.071272	-0.284898
AIP	14.9945	15.2183	17.1034	15.6946	0.0213738	0.18985	0.0658348
AIPL1	0.174857	0.172395	0	0	-0.0204576	#NUM!	#NUM!
AIRE	0	0	0	0.522335	#DIV/0!	#DIV/0!	#DIV/0!
AJAP1	2.38713	1.85102	1.31903	3.46591	-0.366957	-0.8558	0.537957
AK1	8.97545	7.55413	8.27219	10.4616	-0.248719	-0.117715	0.221047
AK2	33.8284	33.7653	34.8021	32.5021	-0.00269357	0.0409394	-0.057702
AK3	14.0047	12.0573	14.0903	17.9716	-0.216004	0.00879125	0.359808
AK4	29.6323	33.4036	22.6398	20.3416	0.172833	-0.388309	-0.542737
AK5	1.73226	1.13874	1.36763	0.440393	-0.605217	-0.340978	-1.97579
AK7	1.10727	1.63753	0.734051	0.562927	0.564514	-0.593055	-0.975987
AK8	0.237434	0	0.236107	0.241419	#NUM!	-0.00808573	0.0240127
AKAP1	57.9082	54.3803	40.4505	23.2328	-0.0906835	-0.51761	-1.3176
AKAP10	13.2988	11.6366	11.0755	14.3671	-0.192626	-0.263924	0.111473
AKAP11	14.0189	13.6848	13.6645	12.2784	-0.0347988	-0.0369405	-0.191251
AKAP12	53.2779	48.0998	45.6258	36.627	-0.147506	-0.223687	-0.54063
AKAP13	13.153	14.9655	18.6117	14.0023	0.186249	0.500818	0.0902719
AKAP14	0	1.73493	1.74985	0	#DIV/0!	#DIV/0!	#DIV/0!
AKAP17A	0	0	0	0	#DIV/0!	#DIV/0!	#DIV/0!
AKAP2	34.5661	25.1905	27.2338	15.9668	-0.456478	-0.34396	-1.11428
AKAP3	0.80036	0.157819	0.47753	0.325517	-2.34238	-0.745058	-1.29792
AKAP4	0	0	0	0	#DIV/0!	#DIV/0!	#DIV/0!
AKAP5	4.22386	4.09382	3.77309	2.25656	-0.0451143	-0.162816	-0.904437
AKAP6	0.044143	0.217608	0.131688	0.403955	2.30148	1.57687	3.19394
AKAP7	13.8007	12.4036	11.7901	7.96131	-0.153983	-0.227165	-0.793664
AKAP8	17.4044	13.967	13.5505	10.8374	-0.31743	-0.361106	-0.683433
AKAP8L	22.4612	26.8072	28.9188	23.0786	0.255186	0.364573	0.0391207
AKAP9	9.73435	11.3135	11.1045	11.3917	0.216889	0.189988	0.226827
AKD1	2.22028	1.21016	1.52514	1.75439	-0.875544	-0.5418	-0.339772
AKIP1	9.0783	12.2656	11.5085	13.1885	0.434124	0.342206	0.538786
AKIRIN1	164.172	162.421	148.038	139.27	-0.0154699	-0.149241	-0.237324
AKIRIN2	32.6867	36.0938	36.9244	38.8188	0.143047	0.175871	0.248052
AKIRIN2-AS1	12.8446	12.0306	8.94091	13.0601	-0.0944534	-0.522668	0.024004
AKNA	8.39405	5.929	4.23585	4.64963	-0.501578	-0.986716	-0.852251
AKNAD1	0.15849	0	0	0	#NUM!	#NUM!	#NUM!
AKR1A1	72.1288	80.4039	68.8624	57.1416	0.15669	-0.066859	-0.336034
AKR1B1	71.3484	75.2084	60.0051	67.5294	0.0760127	-0.249796	-0.0793653
AKR1B10	0	0	0	0	#DIV/0!	#DIV/0!	#DIV/0!
AKR1B15	0	0	0	0	#DIV/0!	#DIV/0!	#DIV/0!
AKR1C1	0.385707	0.380278	0.767099	0	-0.0204509	0.991907	#NUM!
AKR1C2	1.22992	0	0.350158	0	#NUM!	-1.81249	#NUM!
AKR1C3	0.889895	2.19342	0.442459	0.452415	1.30148	-1.00809	-0.975988
AKR1C4	0	0	0	0	#DIV/0!	#DIV/0!	#DIV/0!
AKR1CL1	0	0	0	0	#DIV/0!	#DIV/0!	#DIV/0!
AKR1D1	0	0	0.188221	0	#DIV/0!	#DIV/0!	#DIV/0!
AKR1E2	1.29015	0.953996	1.60367	0.655904	-0.435484	0.313838	-0.975982
AKR7A2	21.9197	16.2083	18.6832	31.4414	-0.435495	-0.230486	0.520437
AKR7A2P1	4.45468	5.58964	4.83253	5.76538	0.327434	0.117457	0.372094
AKR7A3	0.437576	0	0.870259	0.444921	#NUM!	0.991911	0.0240156
AKR7L	1.06227	1.04732	0	0.240021	-0.0204482	#NUM!	-2.14592
AKT1	23.3542	20.4148	25.5226	32.907	-0.194067	0.128093	0.494712
AKT1S1	28.9703	33.6144	36.8126	40.3012	0.214505	0.345625	0.476248
AKT2	18.4859	13.0427	16.4	17.8747	-0.503183	-0.172729	-0.0485063
AKT3	7.62236	7.79611	6.02313	6.65618	0.0325167	-0.339724	-0.195543
AKTIP	4.19533	4.13468	4.93496	1.9305	-0.0210086	0.234254	-1.11981
ALAD	4.68973	4.02711	4.81394	5.2299	-0.21976	0.0377133	0.157278
ALAS1	30.9817	23.8218	28.1785	26.1423	-0.379134	-0.136821	-0.24503
ALAS2	1.0558	0.260233	0	0.268379	-2.02046	#NUM!	-1.97599
ALB	0	0	0	0	#DIV/0!	#DIV/0!	#DIV/0!
ALCAM	10.7038	9.74261	5.8514	6.17913	-0.135743	-0.871269	-0.792647
ALDH16A1	10.7188	9.86252	7.8797	9.50081	-0.120115	-0.443931	-0.174021
ALDH18A1	53.7369	50.1131	51.646	41.1201	-0.100725	-0.0572565	-0.386069
ALDH1A1	0.416893	1.43859	0.414561	0.635835	1.78691	-0.00809275	0.608975
ALDH1A2	0	0.540843	0	0	#DIV/0!	#DIV/0!	#DIV/0!
ALDH1A3	2.73784	3.77903	2.85866	4.59326	0.464978	0.0623009	0.74648
ALDH1B1	69.692	63.6681	63.1032	60.6225	-0.130422	-0.14328	-0.20114
ALDH1L1	0.46289	0	0.306867	0	#NUM!	-0.593056	#NUM!
ALDH1L2	1.79193	2.25295	1.23074	0.573686	0.330301	-0.541988	-1.64318
ALDH2	14.4918	8.82278	12.0493	17.6644	-0.715932	-0.266287	0.285608
ALDH3A1	0	0.284019	0.521276	0	#DIV/0!	#DIV/0!	#DIV/0!
ALDH3A2	29.4874	65.126	88.7347	58.0008	1.14313	1.5894	0.975974
ALDH3B1	0.180317	0.177779	0.8069	0.183343	-0.0204505	2.16185	0.0240098
ALDH3B2	0	0	0	0	#DIV/0!	#DIV/0!	#DIV/0!
ALDH4A1	12.1593	9.5028	10.3218	8.29083	-0.355636	-0.236366	-0.552472
ALDH5A1	1.83181	2.07546	1.55009	1.67746	0.180161	-0.240918	-0.126992
ALDH6A1	5.37773	8.31667	7.39877	7.43452	0.629009	0.460288	0.467242
ALDH7A1	12.6894	11.2533	13.801	10.684	-0.173276	0.121149	-0.248172
ALDH8A1	0.205827	0	0.814373	0	#NUM!	1.98426	#NUM!
ALDH9A1	32.815	36.2277	42.206	30.5686	0.142738	0.363093	-0.102305
ALDOA	146.103	163.961	176.381	226.157	0.166367	0.271709	0.630339
ALDOB	0.406146	0.200215	0.201937	0	-1.02045	-1.00809	#NUM!
ALDOC	35.9555	26.51	32.9563	33.6979	-0.439676	-0.125658	-0.0935538
ALG1	5.9939	3.33147	5.30852	5.68267	-0.847336	-0.175185	-0.0769261
ALG10	6.476	7.60102	6.28646	6.42792	0.23109	-0.0428551	-0.010751
ALG10B	1.36633	1.79613	2.08333	2.31544	0.394586	0.608585	0.76098
ALG11	15.4527	14.1387	16.3536	14.4627	-0.128209	0.0817493	-0.095522
ALG12	13.94	13.7438	7.65517	8.46208	-0.0204496	-0.864724	-0.720146
ALG13	10.8507	15.0899	14.2476	13.0626	0.475795	0.392931	0.267654
ALG14	1.59954	3.67972	4.24158	3.79489	1.20194	1.40694	1.2464
ALG1L	3.01779	0	0	3.06845	#NUM!	#NUM!	0.0240177
ALG1L2	0	0	1.9475	1.81616	#DIV/0!	#DIV/0!	#DIV/0!
ALG2	14.938	18.7889	16.3863	18.6725	0.330894	0.133503	0.321928
ALG3	22.7659	20.3407	19.5195	14.7789	-0.162505	-0.221958	-0.623336
ALG5	11.8663	12.6743	10.325	9.55186	0.0950359	-0.200728	-0.313017
ALG6	9.81665	7.855	8.34701	7.66688	-0.32162	-0.233971	-0.356591
ALG8	19.7759	21.9348	18.7435	23.2497	0.149478	-0.077353	0.233469
ALG9	2.80708	3.77358	3.84442	3.54552	0.426864	0.453696	0.336927
ALK	0.0742177	0.219519	0.221408	0.22639	1.56451	1.57687	1.60898
ALKBH1	11.5565	11.207	10.3615	8.66834	-0.0443044	-0.157472	-0.414877
ALKBH2	34.89	28.5029	23.1259	26.6907	-0.291705	-0.593304	-0.386476
ALKBH3	4.97384	6.86537	4.28655	5.39447	0.464977	-0.214543	0.117121
ALKBH4	11.1715	13.8824	9.8446	10.669	0.313434	-0.182418	-0.066398
ALKBH5	75.904	72.0843	75.3408	69.0913	-0.0744908	-0.0107446	-0.135672
ALKBH6	8.74454	6.19826	4.44557	12.6618	-0.496519	-0.976014	0.534028
ALKBH7	24.1376	21.4181	24.0026	22.9065	-0.172452	-0.00809155	-0.0755252
ALKBH8	8.3927	7.9298	7.99803	6.51869	-0.0818505	-0.0694903	-0.364553
ALLC	0	0	0	0	#DIV/0!	#DIV/0!	#DIV/0!
ALMS1	20.99	18.8133	18.1318	18.8272	-0.157949	-0.21118	-0.156884
ALMS1P	0.326051	0	0	0.331524	#NUM!	#NUM!	0.0240157
ALOX12	1.88565	0.619702	1.25007	0.639098	-1.60542	-0.593053	-1.56095
ALOX12B	0	0	0.195227	0	#DIV/0!	#DIV/0!	#DIV/0!
ALOX12P2	4.04504	2.60094	2.7982	2.3247	-0.637121	-0.531655	-0.799109
ALOX15	0.363708	0.179295	0.180837	0	-1.02045	-1.00809	#NUM!
ALOX15B	0.788397	0	0.195995	0	#NUM!	-2.00811	#NUM!
ALOX5	0.960625	0	0	0	#NUM!	#NUM!	#NUM!
ALOX5AP	0	0	0	0	#DIV/0!	#DIV/0!	#DIV/0!
ALOXE3	0.595096	0.58672	0	0.15127	-0.0204502	#NUM!	-1.976
ALPI	0	0	0	0	#DIV/0!	#DIV/0!	#DIV/0!
ALPK1	0.349071	0	0	0	#NUM!	#NUM!	#NUM!
ALPK2	0	0.249936	0.126043	0.837716	#DIV/0!	#DIV/0!	#DIV/0!
ALPK3	14.8108	14.3128	15.3538	17.7897	-0.0493436	0.0519462	0.264393
ALPL	97.6667	90.8254	112.866	97.141	-0.104771	0.208672	-0.00778641
ALPP	0.169306	0	0	0.172148	#NUM!	#NUM!	0.0240163
ALPPL2	0.394028	0	0.78365	0	#NUM!	0.991911	#NUM!
ALS2	18.5725	17.8593	19.3779	21.9805	-0.0564925	0.0612442	0.243056
ALS2CL	0.962574	0.982	1.25158	1.09375	0.0288256	0.378781	0.184314
ALS2CR11	0	0	0.0813157	0	#DIV/0!	#DIV/0!	#DIV/0!
ALS2CR12	0	0.256017	0	0	#DIV/0!	#DIV/0!	#DIV/0!
ALS2CR8	1.0872	0.804217	0.716559	1.10545	-0.434961	-0.60146	0.0240164
ALX1	0.416472	1.23183	0.828286	2.54077	1.56451	0.991909	2.60897
ALX3	3.19929	2.10284	1.06047	3.97588	-0.605413	-1.59305	0.313522
ALX4	0	0	0.170064	0	#DIV/0!	#DIV/0!	#DIV/0!
AMACR	6.78937	7.87091	8.96745	10.9025	0.213253	0.40142	0.683309
AMBN	0	0	0.253535	0	#DIV/0!	#DIV/0!	#DIV/0!
AMBP	0.368609	1.09026	1.83274	1.49918	1.56451	2.31384	2.02401
AMBRA1	16.1563	17.0338	16.4374	17.0921	0.0763035	0.0248853	0.0812328
AMD1	148.435	151.093	138.337	117.099	0.0256055	-0.101644	-0.342103
AMDHD1	0	0	0.23242	0	#DIV/0!	#DIV/0!	#DIV/0!
AMDHD2	3.27717	4.84657	4.2365	10.3297	0.564514	0.370422	1.65628
AMELX	0	0	0	0	#DIV/0!	#DIV/0!	#DIV/0!
AMELY	0	0	0	0	#DIV/0!	#DIV/0!	#DIV/0!
AMFR	14.0854	13.2321	17.7065	21.8881	-0.0901585	0.330079	0.635946
AMH	0.249022	1.22758	0.990517	1.77241	2.30147	1.99191	2.83137
AMHR2	0.329399	0	0	0.669857	#NUM!	#NUM!	1.02402
AMICA1	0	0.254112	0	0	#DIV/0!	#DIV/0!	#DIV/0!
AMIGO1	1.7912	1.76599	1.58328	0.607089	-0.0204493	-0.17801	-1.56095
AMIGO2	5.83257	4.827	10.9808	11.4518	-0.273005	0.91278	0.973371
AMIGO3	4.11881	2.72963	4.0487	3.80862	-0.593522	-0.0247688	-0.112959
AMMECR1	20.7241	22.8683	20.2597	18.9211	0.14204	-0.0326966	-0.131313
AMMECR1L	10.7448	14.2908	11.491	12.677	0.411448	0.0968657	0.238575
AMN	0	0.329845	0.332683	0	#DIV/0!	#DIV/0!	#DIV/0!
AMN1	7.4315	7.0911	7.86566	8.77239	-0.067644	0.0819144	0.239317
AMOT	2.79727	3.48524	2.08885	1.4721	0.317238	-0.421311	-0.926144
AMOTL1	24.9456	30.4407	42.8515	48.3897	0.287216	0.78056	0.955915
AMOTL2	14.7819	21.9073	28.6496	32.6449	0.56758	0.954683	1.14303
AMPD1	0	0	0	0	#DIV/0!	#DIV/0!	#DIV/0!
AMPD2	11.6751	9.5739	9.45022	9.65905	-0.286256	-0.305015	-0.273482
AMPD3	2.01902	2.6998	1.59784	2.22433	0.419197	-0.337532	0.139716
AMPH	1.96933	0.896845	2.18209	0.78926	-1.13477	0.148006	-1.31913
AMT	25.2183	21.9057	22.6514	19.7461	-0.203165	-0.154871	-0.352903
AMTN	0	0	0	0	#DIV/0!	#DIV/0!	#DIV/0!
AMY1A,AMY1B,AMY1C	0	0	0	0	#DIV/0!	#DIV/0!	#DIV/0!
AMY1B	0	0	0	0	#DIV/0!	#DIV/0!	#DIV/0!
AMY1C	0	0	0	0	#DIV/0!	#DIV/0!	#DIV/0!
AMY2A	0	0	0	0	#DIV/0!	#DIV/0!	#DIV/0!
AMY2B	0.45722	0.676177	0	0.697341	0.564512	#NUM!	0.608976
AMZ1	0.641445	0.843222	0.531548	0.869614	0.394587	-0.271126	0.43905
AMZ2	30.9705	33.9434	37.7787	38.5353	0.132236	0.286678	0.315286
AMZ2P1	2.78281	3.42955	3.45905	2.82951	0.301477	0.313833	0.0240098
ANAPC1	2.4311	2.25162	3.00357	1.49812	-0.110646	0.305069	-0.698456
ANAPC10	19.9773	19.0148	16.4431	14.0134	-0.0712388	-0.280879	-0.511555
ANAPC11	81.4849	90.1498	90.9255	82.8061	0.145792	0.158152	0.0232043
ANAPC13	33.611	42.2692	43.3436	35.8031	0.330673	0.366886	0.091151
ANAPC16	24.2517	27.3391	25.9319	20.9115	0.17288	0.096642	-0.213789
ANAPC2	9.75691	10.154	8.26496	11.2067	0.0575519	-0.239416	0.199865
ANAPC4	7.30969	5.94562	7.26882	5.57428	-0.297983	-0.00808904	-0.391025
ANAPC5	33.9088	29.2057	27.4191	31.4106	-0.21541	-0.306479	-0.110408
ANAPC7	39.3268	31.9925	28.5775	36.9828	-0.297779	-0.460633	-0.0886583
ANG	3.1941	3.23912	6.71954	7.73171	0.0201924	1.07295	1.27538
ANGEL1	15.6739	16.0214	12.0335	11.6011	0.031636	-0.381308	-0.434103
ANGEL2	13.0633	13.4785	11.7818	16.1656	0.0451406	-0.148959	0.307408
ANGPT1	1.75133	2.04768	2.93026	2.77495	0.225539	0.742578	0.664011
ANGPT2	0.281245	0.547684	0.552071	1.12774	0.961516	0.973026	2.00354
ANGPT4	0.263179	0.259475	0	0.535193	-0.0204488	#NUM!	1.02401
ANGPTL1	0.673981	0.132899	0.402127	0.959411	-2.34238	-0.745057	0.509441
ANGPTL2	8.09876	6.39061	6.5948	9.61134	-0.341747	-0.296372	0.247037
ANGPTL3	0.23495	0.231643	0.934543	1.19447	-0.0204507	1.99191	2.34594
ANGPTL4	1.52132	2.84748	1.51281	2.20868	0.904362	-0.00809284	0.537861
ANGPTL5	0	0	0.414754	0	#DIV/0!	#DIV/0!	#DIV/0!
ANGPTL6	0.517476	0.517107	0	0	-0.00102912	#NUM!	#NUM!
ANGPTL7	0.221943	0.875277	0	1.35401	1.97955	#NUM!	2.60898
ANK1	1.0212	0.840406	0.791776	0.809592	-0.281107	-0.367101	-0.334999
ANK2	4.77112	3.96135	5.49779	5.37189	-0.268336	0.204524	0.171102
ANK3	7.64647	8.79657	7.77339	8.03611	0.202147	0.02375	0.0717034
ANKAR	0.53441	0.737643	0.425137	0.326028	0.464976	-0.330019	-0.712951
ANKDD1A	1.08492	1.68088	0.770611	0.945541	0.631628	-0.493514	-0.198377
ANKFN1	0	0	0	0	#DIV/0!	#DIV/0!	#DIV/0!
ANKFY1	16.4672	14.5775	15.4896	12.9421	-0.175852	-0.0882954	-0.347524
ANKH	1.68551	1.49561	1.39674	1.82805	-0.172451	-0.271122	0.11712
ANKHD1	24.4936	29.2954	27.3175	16.8724	0.258269	0.157421	-0.53774
ANKHD1-EIF4EBP3	5.70223	0	0.0020959	6.33793	#NUM!	-11.4097	0.152485
ANKIB1	20.208	20.5274	20.2473	19.3019	0.0226244	0.00280299	-0.0661837
ANKK1	0.192868	0	0	0	#NUM!	#NUM!	#NUM!
ANKLE1	2.39309	2.94926	2.37971	1.97702	0.301478	-0.00808888	-0.275547
ANKLE2	27.091	25.249	26.9395	27.0076	-0.101587	-0.00809057	-0.00444821
ANKMY1	1.19679	0.589972	0.595048	1.21611	-1.02045	-1.00809	0.0231037
ANKMY2	10.1696	13.2425	13.3564	21.2658	0.380913	0.393268	1.06427
ANKRA2	5.43407	4.68789	7.43007	4.6044	-0.213094	0.451343	-0.23902
ANKRD1	0	0	0	8.3051	#DIV/0!	#DIV/0!	#DIV/0!
ANKRD10	49.4289	52.228	47.5859	40.4471	0.0794687	-0.0548206	-0.289319
ANKRD11	9.48532	8.5725	8.64625	8.1878	-0.14598	-0.133622	-0.212221
ANKRD12	16.6939	17.8333	15.9122	14.5729	0.0952527	-0.0691877	-0.196033
ANKRD13A	7.29502	8.63081	9.6723	15.3294	0.242584	0.406947	1.07132
ANKRD13B	8.65219	6.58488	6.18871	2.31511	-0.393908	-0.483427	-1.90198
ANKRD13C	10.5418	11.2866	11.8751	10.3838	0.0984897	0.171818	-0.0217867
ANKRD13D	3.28481	4.84122	3.5735	7.36119	0.559561	0.121528	1.16413
ANKRD16	2.16222	5.43753	2.17975	3.68092	1.33044	0.0116494	0.767553
ANKRD17	36.7964	38.1322	39.4568	35.8371	0.0514451	0.100709	-0.0381107
ANKRD18A	0.509801	0.628282	1.14064	1.16631	0.301478	1.16184	1.19395
ANKRD19P	4.07785	4.86686	4.26847	4.36451	0.255183	0.0659103	0.098011
ANKRD2	0	0	0	0	#DIV/0!	#DIV/0!	#DIV/0!
ANKRD20A1,ANKRD20A3	0	0	0	0	#DIV/0!	#DIV/0!	#DIV/0!
ANKRD20A2,ANKRD20A3	0	0	0	0	#DIV/0!	#DIV/0!	#DIV/0!
ANKRD20A3	0	0	0	0	#DIV/0!	#DIV/0!	#DIV/0!
ANKRD20A4	0	0	0	0	#DIV/0!	#DIV/0!	#DIV/0!
ANKRD20A5P	0	0	0.127863	0	#DIV/0!	#DIV/0!	#DIV/0!
ANKRD20A8P	0	0	0	0	#DIV/0!	#DIV/0!	#DIV/0!
ANKRD20A9P	0.0360646	0	0.0239086	0.0122233	#NUM!	-0.593054	-1.56095
ANKRD22	0	0	0.118497	0	#DIV/0!	#DIV/0!	#DIV/0!
ANKRD23	3.22473	2.43126	3.01807	0.771496	-0.407474	-0.0955521	-2.06345
ANKRD24	4.47713	5.45957	3.39765	1.43756	0.286213	-0.398037	-1.63895
ANKRD26	4.03596	4.0466	4.62561	5.6339	0.00379837	0.196732	0.481222
ANKRD26P1	0.0760015	0	0	0	#NUM!	#NUM!	#NUM!
ANKRD26P3	0	0	0	0	#DIV/0!	#DIV/0!	#DIV/0!
ANKRD27	18.1173	17.34	13.3803	12.6041	-0.0632641	-0.437258	-0.523475
ANKRD28	13.0283	12.469	10.5945	10.0536	-0.0633031	-0.298333	-0.373937
ANKRD29	0.218169	0	0.216949	0	#NUM!	-0.00809019	#NUM!
ANKRD30A	0	0	0.106563	0	#DIV/0!	#DIV/0!	#DIV/0!
ANKRD30B	0	0	0	0	#DIV/0!	#DIV/0!	#DIV/0!
ANKRD30BL	0	0	0	0	#DIV/0!	#DIV/0!	#DIV/0!
ANKRD30BP2	0	0	0	0	#DIV/0!	#DIV/0!	#DIV/0!
ANKRD31	0	0.152103	0	0.078432	#DIV/0!	#DIV/0!	#DIV/0!
ANKRD32	11.9802	16.9792	15.8843	18.0181	0.503116	0.40695	0.588795
ANKRD33	0.287069	0.283029	0.256889	0	-0.0204477	-0.160252	#NUM!
ANKRD33B	14.4782	9.07931	6.26819	8.56233	-0.673228	-1.20776	-0.757807
ANKRD34A	0.52871	0.260634	0.131438	0	-1.02045	-2.00809	#NUM!
ANKRD34B	6.39717	3.80808	2.16047	0.122727	-0.74837	-1.56609	-5.70391
ANKRD34C	0	0	0	0	#DIV/0!	#DIV/0!	#DIV/0!
ANKRD35	1.99685	2.39061	1.70201	1.74031	0.259653	-0.230486	-0.198382
ANKRD36	0.222543	0.0731368	0.442596	0.37713	-1.60541	0.991906	0.760978
ANKRD36B	0.0778056	0.230132	0.0773705	0.237335	1.56452	-0.0080904	1.60898
ANKRD36BP1	9.61123	12.7249	13.9266	22.8957	0.404861	0.53505	1.25228
ANKRD36BP2	0	0	0	0	#DIV/0!	#DIV/0!	#DIV/0!
ANKRD37	1.53449	1.19748	3.65476	1.84112	-0.357758	1.25202	0.262824
ANKRD39	15.1172	11.0163	15.0327	8.68791	-0.456551	-0.0080868	-0.79911
ANKRD40	35.6573	37.0588	42.0075	36.0249	0.0556187	0.236449	0.014797
ANKRD42	1.72176	1.3203	0.760947	3.11228	-0.383018	-1.17802	0.854088
ANKRD43	0.138497	0	0	0.281642	#NUM!	#NUM!	1.02401
ANKRD44	0	0.150347	0.379101	0.0775264	#DIV/0!	#DIV/0!	#DIV/0!
ANKRD45	1.82817	1.62219	1.99974	2.04474	-0.172457	0.129412	0.161517
ANKRD46	16.461	17.9558	18.2844	18.1617	0.125398	0.151561	0.141847
ANKRD49	11.9552	7.85794	11.6241	12.6961	-0.605415	-0.0405192	0.0867471
ANKRD5	9.25236	8.74567	7.06	9.27152	-0.0812525	-0.390153	0.00298448
ANKRD50	19.1496	17.4357	15.6636	17.9282	-0.13527	-0.289898	-0.0950836
ANKRD52	6.11745	5.82156	5.87165	7.78867	-0.0715246	-0.0591644	0.348447
ANKRD53	0	0.248965	1.00444	1.60475	#DIV/0!	#DIV/0!	#DIV/0!
ANKRD54	6.46113	6.60541	7.37414	4.63045	0.0318616	0.190688	-0.480634
ANKRD55	0	0	0	0.39959	#DIV/0!	#DIV/0!	#DIV/0!
ANKRD56	0.82964	0.490777	0.165	0.337426	-0.757418	-2.33002	-1.29791
ANKRD57	17.3981	18.1505	18.4072	19.7471	0.0610795	0.0813404	0.182711
ANKRD58	3.91831	1.60965	1.9482	1.32802	-1.28348	-1.00809	-1.56095
ANKRD6	3.67591	4.79168	4.80984	8.1447	0.38243	0.387887	1.14776
ANKRD62P1-PARP4P3	0	0	0	0	#DIV/0!	#DIV/0!	#DIV/0!
ANKRD63	0.483777	1.4309	0	0.983794	1.56451	#NUM!	1.02401
ANKRD7	0	0	0	0	#DIV/0!	#DIV/0!	#DIV/0!
ANKRD9	17.819	18.823	17.0865	18.4416	0.0790802	-0.0605595	0.0495475
ANKS1A	12.8792	13.708	12.5889	13.393	0.0899751	-0.0328908	0.0564362
ANKS1B	0.475265	0.486803	0.583373	2.30616	0.0346059	0.295686	2.27869
ANKS3	4.75571	4.86162	3.03713	3.70832	0.0317764	-0.646952	-0.358895
ANKS4B	1.00112	0.493513	0	0	-1.02045	#NUM!	#NUM!
ANKS6	14.3152	12.0063	12.6893	15.1482	-0.253756	-0.173935	0.0815985
ANKUB1	0	0	0	0	#DIV/0!	#DIV/0!	#DIV/0!
ANKZF1	13.9176	10.0515	12.6669	9.96773	-0.4695	-0.135847	-0.481574
ANLN	39.2332	46.0673	51.4629	55.1266	0.231668	0.391458	0.490674
ANO1	2.15073	0.67469	0.874922	1.7287	-1.67253	-1.2976	-0.315139
ANO10	21.9512	21.428	20.1824	28.7915	-0.0348026	-0.121202	0.391343
ANO2	1.02572	1.01128	0.637488	0.3911	-0.0204545	-0.686167	-1.39103
ANO3	0	0	0	0	#DIV/0!	#DIV/0!	#DIV/0!
ANO4	0.114983	0.566825	0.457361	0.584566	2.30148	1.99191	2.34595
ANO5	5.22755	4.39836	4.29764	4.46519	-0.249169	-0.28259	-0.227413
ANO6	17.6291	14.6264	15.278	20.0287	-0.269384	-0.206503	0.18411
ANO7	1.58206	0.565666	0.798746	0.933393	-1.48378	-0.985996	-0.761248
ANO8	6.72888	4.16041	3.51574	4.75448	-0.693641	-0.936538	-0.501079
ANO9	1.01278	0.832107	1.00712	2.05956	-0.28348	-0.00808523	1.02402
ANP32A	157.178	166.569	178.514	196.12	0.0837206	0.183638	0.319337
ANP32B	19.228	29.3839	35.3729	45.9442	0.611817	0.879436	1.25667
ANP32C	15.8202	22.0373	23.0731	21.8125	0.47818	0.544444	0.463387
ANP32D	0	0	0	0	#DIV/0!	#DIV/0!	#DIV/0!
ANP32E	140.336	149.321	146.918	129.399	0.0895319	0.066126	-0.117059
ANPEP	0.522861	0.257751	0.129984	1.06327	-1.02045	-2.00809	1.02401
ANTXR1	18.923	17.3249	15.612	20.0802	-0.127294	-0.277485	0.0856328
ANTXR2	2.31907	1.80994	1.93961	3.55819	-0.357604	-0.25778	0.617597
ANTXRL	0	0	0	0	#DIV/0!	#DIV/0!	#DIV/0!
ANUBL1	6.75114	7.37521	8.02014	6.87201	0.127553	0.248496	0.025601
ANXA1	1.13758	0.373855	0.377072	1.15667	-1.60542	-1.59306	0.0240093
ANXA10	0	0	0	0	#DIV/0!	#DIV/0!	#DIV/0!
ANXA11	14.6396	17.9364	18.2875	18.3037	0.293014	0.320982	0.322259
ANXA13	0	0	0	0	#DIV/0!	#DIV/0!	#DIV/0!
ANXA2	27.1596	32.3972	39.3445	65.1141	0.254407	0.5347	1.26151
ANXA2P1	0.398773	0.786523	0.793561	1.2167	0.979921	0.992773	1.60933
ANXA2P2	98.8118	112.378	128.022	266.809	0.185604	0.373637	1.43305
ANXA2P3	0	0.389993	0	0	#DIV/0!	#DIV/0!	#DIV/0!
ANXA3	6.08019	4.41708	3.81864	13.9914	-0.461023	-0.671057	1.20235
ANXA4	1.39799	2.52692	3.01205	4.02746	0.854026	1.10739	1.52652
ANXA5	86.9399	107.465	116.454	146.452	0.305777	0.42167	0.752338
ANXA6	11.335	12.343	12.7857	20.9862	0.122909	0.173747	0.888657
ANXA7	30.1194	26.9331	31.5762	32.0493	-0.161313	0.0681445	0.0895998
ANXA8,ANXA8L1	0	0	0	0	#DIV/0!	#DIV/0!	#DIV/0!
ANXA8L1	0	0	0	0	#DIV/0!	#DIV/0!	#DIV/0!
ANXA8L2	0	0	0	0	#DIV/0!	#DIV/0!	#DIV/0!
ANXA9	1.39522	1.10046	1.38742	1.41863	-0.342386	-0.00808804	0.0240057
AOAH	0	0	0	0	#DIV/0!	#DIV/0!	#DIV/0!
AOC2	1.91899	3.00314	3.02898	1.76192	0.646125	0.658485	-0.123199
AOC3	0.353551	0.232383	0.351574	0.359485	-0.605414	-0.00808996	0.0240132
AOC4	0	0	0	0	#DIV/0!	#DIV/0!	#DIV/0!
AOX1	1.23721	1.78278	0.662466	2.70949	0.527038	-0.901172	1.13093
AOX2P	0	0	0	0	#DIV/0!	#DIV/0!	#DIV/0!
AP1AR	17.1361	23.5504	22.3741	19.8876	0.458713	0.384791	0.21483
AP1B1	18.086	20.9167	20.0948	21.6887	0.209782	0.151949	0.26207
AP1B1P1	0.733499	0	0	0	#NUM!	#NUM!	#NUM!
AP1G1	28.1315	28.0029	27.1653	25.9846	-0.00661024	-0.0504215	-0.11453
AP1G2	6.12169	6.41693	7.5885	7.09483	0.0679533	0.309885	0.212838
AP1M1	11.3338	10.1404	9.18497	9.60486	-0.160517	-0.303285	-0.238795
AP1M2	40.3379	37.7529	36.915	31.5042	-0.0955485	-0.127929	-0.356592
AP1S1	29.8752	31.5001	28.4703	27.8452	0.076408	-0.0694907	-0.10152
AP1S2	27.3564	26.7573	22.6695	15.2323	-0.0319458	-0.271126	-0.844745
AP1S3	7.58822	6.78003	5.18773	4.82224	-0.16247	-0.548658	-0.654058
AP2A1	22.9542	19.79	21.212	21.41	-0.213987	-0.113877	-0.100473
AP2A2	7.48815	6.18603	6.541	10.9052	-0.275596	-0.195098	0.542335
AP2B1	64.017	61.9904	63.2536	76.6172	-0.0464103	-0.0173075	0.259213
AP2M1	182.049	162.749	180.512	218.832	-0.161678	-0.0122321	0.265497
AP2S1	125.459	118.017	122.298	108.058	-0.0882213	-0.0368152	-0.21541
AP3B1	19.8845	25.1221	20.2469	23.2449	0.337313	0.0260567	0.22527
AP3B2	2.18714	1.52214	4.09395	4.4477	-0.522945	0.904448	1.02401
AP3D1	39.5108	33.2401	37.2593	32.611	-0.249322	-0.0846465	-0.276888
AP3M1	20.9335	19.1062	20.6324	22.8627	-0.131773	-0.0209019	0.127182
AP3M2	8.06743	10.2998	8.15376	7.39648	0.352435	0.0153563	-0.12527
AP3S1	27.1715	37.0925	33.6705	35.2782	0.449033	0.309391	0.376683
AP3S2	11.1449	8.76445	11.7521	14.6918	-0.346648	0.0765349	0.398627
AP4B1	3.16612	6.0248	5.6552	5.801	0.928197	0.836862	0.873586
AP4E1	5.34628	6.29785	6.83534	6.84796	0.236324	0.354478	0.357139
AP4M1	3.31504	2.72268	5.49887	8.58893	-0.283999	0.730109	1.37345
AP4S1	5.78024	8.27681	4.47812	7.79974	0.517945	-0.368236	0.432297
APAF1	11.5609	14.5713	13.9985	13.4051	0.333876	0.276019	0.213528
APBA1	0	0.417049	0.841275	0.860205	#DIV/0!	#DIV/0!	#DIV/0!
APBA2	8.22382	7.06248	8.44149	12.6757	-0.219634	0.037689	0.624185
APBA3	3.69729	7.2905	4.59577	5.40406	0.97955	0.313838	0.547575
APBB1	9.7158	10.4994	13.932	16.3341	0.111902	0.519998	0.749482
APBB1IP	0.185383	0	0	0	#NUM!	#NUM!	#NUM!
APBB2	14.0397	15.0219	14.4459	11.6274	0.0975552	0.041148	-0.271984
APBB3	1.0544	1.66338	2.13044	2.17838	0.657696	1.01473	1.04683
APC	17.2227	17.3942	13.3577	15.1777	0.014295	-0.36664	-0.182358
APC2	0.225957	0.356443	0.0898774	0.0459499	0.657623	-1.33002	-2.29791
APCDD1	1.14784	7.92178	20.1651	19.8408	2.7869	4.13487	4.11148
APCDD1L	0.774944	0.61123	0.308244	1.10313	-0.342377	-1.33002	0.509439
APCS	0	0	0	0	#DIV/0!	#DIV/0!	#DIV/0!
APEH	31.075	30.9858	29.6722	28.1856	-0.00414717	-0.0666425	-0.140796
APEX1	323.791	310.821	316.173	257.463	-0.0589789	-0.0343487	-0.330698
APEX2	17.8371	14.8225	17.9907	22.8001	-0.267092	0.0123702	0.354159
APH1A	68.6905	77.1422	65.366	82.3329	0.16741	-0.0715702	0.261358
APH1B	11.1828	11.9429	9.84637	9.12065	0.0948717	-0.183618	-0.294073
API5	50.1099	50.9781	51.8087	53.79	0.0247819	0.0480987	0.102242
APIP	6.93044	11.5271	9.47159	12.9097	0.734011	0.45066	0.897437
APITD1,APITD1-CORT	11.0909	16.7614	16.1546	19.6153	0.595766	0.542569	0.822603
APITD1-CORT	2.76715	0	0	1.41955	#NUM!	#NUM!	-0.962967
APLF	4.32452	3.16728	3.07167	4.3971	-0.449296	-0.493517	0.0240123
APLN	0.746101	1.32408	1.33547	0.455174	0.827547	0.839905	-0.712953
APLNR	1.00163	1.92485	11.4643	50.0067	0.942396	3.51673	5.6417
APLP1	2.63323	2.99006	3.01578	4.71397	0.183341	0.195698	0.840109
APLP2	134.382	145.307	144.126	163.368	0.112764	0.100991	0.281786
APOA1	0.658233	0.648968	0.654552	5.35424	-0.020451	-0.00809055	3.02401
APOA1BP	36.1731	31.2671	27.5941	31.7419	-0.210272	-0.390557	-0.188529
APOA2	0	0	0	8.84219	#DIV/0!	#DIV/0!	#DIV/0!
APOA4	0	0	0	0	#DIV/0!	#DIV/0!	#DIV/0!
APOA5	0	0	0	0	#DIV/0!	#DIV/0!	#DIV/0!
APOB	0.3229	0.318355	0.224766	0.525311	-0.020451	-0.522664	0.702084
APOBEC1	0	0	0	0	#DIV/0!	#DIV/0!	#DIV/0!
APOBEC2	0.949206	1.87169	1.8878	1.28685	0.979548	0.991913	0.439051
APOBEC3A	0	0	0	0	#DIV/0!	#DIV/0!	#DIV/0!
APOBEC3B	2.3791	2.6807	4.73159	8.29382	0.172194	0.991909	1.80162
APOBEC3C	19.0825	17.3286	23.4701	21.9558	-0.139095	0.298574	0.202352
APOBEC3D	5.29846	4.06302	4.87855	4.78879	-0.383021	-0.119121	-0.145912
APOBEC3F	4.18895	3.36347	7.02103	6.26395	-0.316638	0.745094	0.580484
APOBEC3G	1.10928	1.36708	1.37885	5.63949	0.301474	0.313842	2.34594
APOBEC3H	2.11719	2.13021	2.41723	0	0.00884492	0.191204	#NUM!
APOBEC4	0.175185	0.172719	0	0	-0.0204525	#NUM!	#NUM!
APOBR	0	0.12376	0.124824	0	#DIV/0!	#DIV/0!	#DIV/0!
APOC1	122.21	111.498	121.526	144.662	-0.132345	-0.00809733	0.243324
APOC1P1	1.07894	1.06376	0	1.09705	-0.0204419	#NUM!	0.0240146
APOC2	0	0	0	0	#DIV/0!	#DIV/0!	#DIV/0!
APOC3	0	0	1.40338	0	#DIV/0!	#DIV/0!	#DIV/0!
APOC4,APOC4-APOC2	0	0	0	0	#DIV/0!	#DIV/0!	#DIV/0!
APOC4-APOC2	0	0	0	0	#DIV/0!	#DIV/0!	#DIV/0!
APOD	0	0	0	0	#DIV/0!	#DIV/0!	#DIV/0!
APOE	803.92	713.253	676.828	640.496	-0.172638	-0.248263	-0.327862
APOF	0	0	0.302894	0	#DIV/0!	#DIV/0!	#DIV/0!
APOH	0	0	0	0	#DIV/0!	#DIV/0!	#DIV/0!
APOL1	0	0	0	0	#DIV/0!	#DIV/0!	#DIV/0!
APOL2	6.35917	4.75801	3.84313	5.48622	-0.41848	-0.726557	-0.213026
APOL3	0	0	0	1.27542	#DIV/0!	#DIV/0!	#DIV/0!
APOL4	0	0	0	0	#DIV/0!	#DIV/0!	#DIV/0!
APOL5	0	0	0	0	#DIV/0!	#DIV/0!	#DIV/0!
APOL6	0.180984	0.178437	0.0899861	0.0460055	-0.0204474	-1.00809	-1.97598
APOLD1	0	0.0999257	0.629934	0.644108	#DIV/0!	#DIV/0!	#DIV/0!
APOM	2.46641	0.810564	0	0.835934	-1.60541	#NUM!	-1.56095
APOO	14.7573	19.3709	16.1185	11.4869	0.392462	0.127289	-0.361439
APOOL	4.50122	5.99476	4.71285	5.87012	0.413386	0.0662837	0.383074
APP	123.174	138.951	142.013	153.256	0.173878	0.205325	0.315246
APPBP2	7.53987	7.43375	7.56911	7.30135	-0.0204495	0.00558402	-0.0463764
APPL1	19.5124	21.4342	21.7714	24.3703	0.135523	0.158043	0.320733
APPL2	7.29724	8.0755	9.92207	8.17683	0.146201	0.44329	0.164191
APRT	156.962	145.782	134.972	110.253	-0.106603	-0.217755	-0.509597
APTX	25.983	22.1237	29.6432	24.8805	-0.231975	0.190133	-0.0625525
AQP1	0.173225	0	0	0.205728	#NUM!	#NUM!	0.248091
AQP10	0	0	0	0.289667	#DIV/0!	#DIV/0!	#DIV/0!
AQP11	2.08509	0.456832	1.84305	1.88452	-2.19037	-0.178014	-0.145913
AQP12A	0	0	0	0	#DIV/0!	#DIV/0!	#DIV/0!
AQP12B	0	0	0	0	#DIV/0!	#DIV/0!	#DIV/0!
AQP2	0	0.111678	0	0	#DIV/0!	#DIV/0!	#DIV/0!
AQP3	1.67634	3.03004	3.33394	1.70448	0.854022	0.991913	0.0240169
AQP4	0.554991	1.18267	1.00802	0.281653	1.09151	0.860988	-0.978546
AQP5	0.838694	0.55126	1.39001	1.13703	-0.605412	0.728879	0.439054
AQP6	0.184091	0	0	0	#NUM!	#NUM!	#NUM!
AQP7	0	0	0	0	#DIV/0!	#DIV/0!	#DIV/0!
AQP7P1	0	0	0	0	#DIV/0!	#DIV/0!	#DIV/0!
AQP7P3	0	0	0	0	#DIV/0!	#DIV/0!	#DIV/0!
AQP8	0	0	0	0	#DIV/0!	#DIV/0!	#DIV/0!
AQP9	0	0	0	0	#DIV/0!	#DIV/0!	#DIV/0!
AQPEP	0	0.100475	0	0.10362	#DIV/0!	#DIV/0!	#DIV/0!
AQR	24.3658	23.0219	24.2295	24.5871	-0.0818507	-0.00809296	0.013044
AR	4.15141	4.67446	3.70433	2.89588	0.171198	-0.164389	-0.5196
ARAF	9.61954	13.2206	9.97008	10.9927	0.458748	0.0516372	0.192506
ARAP1	7.48053	9.14018	8.43657	9.12029	0.289082	0.173516	0.285939
ARAP2	0.816741	1.1769	0.999598	0.383284	0.527041	0.291469	-1.09146
ARAP3	12.7222	8.77144	7.07753	9.6792	-0.536463	-0.84603	-0.394388
ARC	12.838	4.8682	3.43706	3.34705	-1.39896	-1.90117	-1.93946
ARCN1	88.8653	86.6159	79.6569	94.3635	-0.0369883	-0.157821	0.0866087
AREG	0	0	0	0	#DIV/0!	#DIV/0!	#DIV/0!
ARF1	184.639	181.246	221.768	250.493	-0.0267582	0.264344	0.440063
ARF3	146.92	164.975	158.195	172.887	0.167217	0.106673	0.234799
ARF4	112.465	113.785	129.402	137.104	0.0168343	0.202384	0.285795
ARF5	95.8012	82.8974	94.7587	109.844	-0.208717	-0.0157853	0.19734
ARF6	56.6687	56.8221	55.2727	56.8842	0.00390004	-0.035985	0.00547588
ARFGAP1	26.1866	20.7131	21.6269	21.6622	-0.338285	-0.276002	-0.273649
ARFGAP2	19.4008	16.5823	21.7636	22.5872	-0.226472	0.165801	0.219389
ARFGAP3	8.48658	10.1465	10.5964	10.9891	0.257727	0.320319	0.372818
ARFGEF1	33.4341	31.0655	26.5467	25.839	-0.106007	-0.332788	-0.37177
ARFGEF2	11.5972	10.628	8.94138	9.92177	-0.125906	-0.375207	-0.225107
ARFIP1	35.3845	37.9967	42.8985	39.1848	0.102757	0.27781	0.147177
ARFIP2	14.6487	16.7657	17.0926	15.6022	0.19474	0.222599	0.0909768
ARFRP1	3.61054	4.49817	3.0266	6.56243	0.317124	-0.254517	0.862016
ARG1	0.364421	0.365086	0	0	0.00263025	#NUM!	#NUM!
ARG2	58.4972	54.5988	59.5161	48.2144	-0.0994983	0.0249124	-0.278903
ARGFX	0	0	0.0920624	0	#DIV/0!	#DIV/0!	#DIV/0!
ARGFXP2	2.26972	0.447555	1.35422	1.39673	-2.34238	-0.745052	-0.700461
ARGLU1	139.137	131.415	148.241	120.667	-0.0823762	0.0914384	-0.205475
ARHGAP1	29.4171	19.8069	24.2582	27.1386	-0.570652	-0.278183	-0.116309
ARHGAP10	0.474131	1.24655	2.82888	2.89253	1.39458	2.57687	2.60897
ARHGAP11A	28.3086	31.2024	32.8768	27.1344	0.140417	0.215829	-0.0611174
ARHGAP11B	4.47812	2.20755	6.12299	4.55328	-1.02045	0.451343	0.024013
ARHGAP12	29.7298	32.6676	30.6919	30.8056	0.135951	0.0459482	0.0512829
ARHGAP15	0	0	0	0	#DIV/0!	#DIV/0!	#DIV/0!
ARHGAP17	13.9284	13.4326	14.5843	12.6528	-0.052291	0.0663866	-0.138573
ARHGAP18	4.64866	4.98763	2.71921	4.30962	0.10154	-0.773627	-0.109254
ARHGAP19,ARHGAP19-SLIT1	30.8708	36.8485	35.5271	33.889	0.255363	0.202677	0.134574
ARHGAP19-SLIT1	0	0	0	0.440881	#DIV/0!	#DIV/0!	#DIV/0!
ARHGAP20	0.150324	0	0.298966	0.305693	#NUM!	0.991906	1.02401
ARHGAP21	3.74613	3.88444	5.39509	5.91052	0.0523057	0.526246	0.657884
ARHGAP22	7.26478	6.63844	7.57655	3.60327	-0.130075	0.060622	-1.01161
ARHGAP23	13.8863	9.0235	6.98277	5.69587	-0.621903	-0.991791	-1.28567
ARHGAP24	0	0.444913	0.448741	11.9195	#DIV/0!	#DIV/0!	#DIV/0!
ARHGAP25	0	0.166664	0.168098	0	#DIV/0!	#DIV/0!	#DIV/0!
ARHGAP26	3.57801	4.76575	3.86714	3.95428	0.413546	0.11211	0.144258
ARHGAP27	5.22284	4.63382	4.54371	4.51304	-0.172633	-0.200964	-0.210735
ARHGAP28	5.23682	6.82863	6.88739	12.6247	0.382905	0.395266	1.26949
ARHGAP29	1.81586	3.77952	5.71806	13.1295	1.05755	1.65487	2.85409
ARHGAP30	1.87388	1.23756	1.16663	1.31218	-0.59853	-0.683681	-0.514063
ARHGAP31	3.2546	2.81473	2.55505	2.20615	-0.209484	-0.349129	-0.560949
ARHGAP32	7.82192	6.96058	6.24057	6.43042	-0.168315	-0.325845	-0.28261
ARHGAP33	2.82545	3.53799	2.82558	3.75558	0.324449	6.63774e-05	0.410555
ARHGAP35	43.0745	40.1713	40.5684	35.2696	-0.100669	-0.0864776	-0.288409
ARHGAP36	0	0.154137	0.466391	0	#DIV/0!	#DIV/0!	#DIV/0!
ARHGAP39	6.7425	6.19844	7.42964	6.39244	-0.121378	0.140009	-0.0769169
ARHGAP4	7.39531	6.41707	4.70947	6.31414	-0.204696	-0.651046	-0.228024
ARHGAP40	0	1.01261	4.9364	6.78799	#DIV/0!	#DIV/0!	#DIV/0!
ARHGAP42	6.53181	8.29378	7.47942	10.6666	0.344547	0.195444	0.707546
ARHGAP44	5.24198	5.28067	4.7708	3.52258	0.0106091	-0.135881	-0.573479
ARHGAP5	27.0279	29.4773	26.4011	30.6432	0.125155	-0.0338514	0.181118
ARHGAP6	1.05041	1.08348	0.914335	0	0.04472	-0.200158	#NUM!
ARHGAP8	12.4905	15.2346	12.2744	9.03971	0.28652	-0.0251787	-0.466483
ARHGAP9	0.245001	0.733835	0.24578	0	1.58267	0.00457989	#NUM!
ARHGDIA	110.985	93.7108	123.029	127.423	-0.244077	0.148634	0.199261
ARHGDIB	1.34551	0.88438	0	0	-0.605415	#NUM!	#NUM!
ARHGDIG	0	0.608808	0	1.25573	#DIV/0!	#DIV/0!	#DIV/0!
ARHGEF1	7.12809	4.88778	8.62408	8.66445	-0.544336	0.274855	0.281593
ARHGEF10	18.7925	16.387	14.7008	12.314	-0.197605	-0.354262	-0.609858
ARHGEF10L	8.43421	8.20608	5.40743	3.05116	-0.0395597	-0.64131	-1.4669
ARHGEF11	9.31794	9.92976	9.4702	10.8662	0.0917478	0.0233839	0.221765
ARHGEF12	12.6387	10.9786	11.5869	10.8445	-0.203154	-0.125353	-0.220885
ARHGEF15	1.15827	1.14196	0.606699	1.63813	-0.0204595	-0.932919	0.500078
ARHGEF16	8.84977	6.42044	8.80028	12.7335	-0.462968	-0.00809053	0.524917
ARHGEF17	4.43228	4.0203	3.1734	4.80712	-0.140746	-0.48202	0.117124
ARHGEF18	13.0981	11.6728	10.4372	13.956	-0.166207	-0.327623	0.091528
ARHGEF19	17.8707	17.1473	19.6748	14.4392	-0.0596147	0.138753	-0.307605
ARHGEF2	24.1271	17.5156	20.3879	25.5685	-0.462014	-0.242941	0.083713
ARHGEF25	1.56917	0.947105	1.37558	2.02283	-0.728405	-0.189962	0.366373
ARHGEF26	4.43047	7.39904	8.36182	4.50483	0.739878	0.916357	0.0240129
ARHGEF26-AS1	0	0	0	0	#DIV/0!	#DIV/0!	#DIV/0!
ARHGEF3	2.10547	2.45065	2.19358	7.03452	0.219022	0.059145	1.74031
ARHGEF33	0	0.541319	0	0.376393	#DIV/0!	#DIV/0!	#DIV/0!
ARHGEF35	0.596275	0.587882	0.988234	0.808377	-0.0204512	0.728875	0.43905
ARHGEF37	0.193124	0	0	0.196365	#NUM!	#NUM!	0.0240103
ARHGEF38	0.0856735	0	0	0	#NUM!	#NUM!	#NUM!
ARHGEF4	2.66607	3.07867	3.2336	2.38037	0.207593	0.278427	-0.163529
ARHGEF40	15.501	13.4252	18.5653	19.8538	-0.207418	0.260247	0.357054
ARHGEF5	1.44761	1.42724	2.03226	1.55849	-0.020445	0.489412	0.106476
ARHGEF6	1.51034	1.2263	1.41354	0.99368	-0.300561	-0.0955606	-0.60402
ARHGEF7	15.6111	15.9764	13.6228	15.565	0.0333702	-0.196549	-0.00426662
ARHGEF9	9.43404	8.31932	8.3203	5.23418	-0.18141	-0.18124	-0.849912
ARID1A	28.3791	30.1485	33.2375	41.2787	0.0872574	0.227983	0.540569
ARID1B	13.0631	12.9264	12.9425	12.8932	-0.0151768	-0.013381	-0.0188869
ARID2	12.571	14.433	12.5549	15.77	0.199272	-0.00184888	0.327083
ARID3A	26.2998	27.9767	40.7776	43.1026	0.089174	0.632725	0.712723
ARID3B	31.2277	29.9086	31.0531	27.7829	-0.0622659	-0.00808902	-0.168629
ARID3C	0	0	0	0	#DIV/0!	#DIV/0!	#DIV/0!
ARID4A	6.14204	8.52161	5.38345	7.50811	0.472408	-0.190187	0.289732
ARID4B	7.08624	7.33873	6.39668	6.72511	0.0505101	-0.147697	-0.0754625
ARID5A	6.99081	7.33709	5.15773	6.87885	0.0697484	-0.438723	-0.0232922
ARID5B	0.232472	0.8022	0.288965	0.768215	1.78691	0.313838	1.72445
ARIH1	34.0595	34.8987	35.2876	34.0872	0.035116	0.0511041	0.00117284
ARIH2	41.1913	46.2597	43.7562	31.2117	0.167416	0.0871478	-0.400253
ARL1	26.2356	25.4229	22.6601	28.6576	-0.0453972	-0.211372	0.127392
ARL10	4.1004	4.64909	4.28135	5.21153	0.181184	0.0623011	0.345942
ARL11	0.759957	0.624384	0.629756	0.515141	-0.283484	-0.271125	-0.56095
ARL13A	0	0	0	0	#DIV/0!	#DIV/0!	#DIV/0!
ARL13B	5.70208	5.97827	5.43598	6.29373	0.0682398	-0.0689481	0.142427
ARL14	0	0	0	0	#DIV/0!	#DIV/0!	#DIV/0!
ARL15	12.6533	12.4752	11.7962	11.8606	-0.0204507	-0.101192	-0.0933367
ARL16	17.1977	13.386	18.0016	22.5482	-0.361491	0.0659095	0.390797
ARL17A	0.532709	0.262571	0.176588	0.541578	-1.02064	-1.59296	0.0238215
ARL17B	0	0	0	0	#DIV/0!	#DIV/0!	#DIV/0!
ARL2,ARL2-SNX15	131.183	109.925	131.774	117.333	-0.255061	0.00648497	-0.160972
ARL2BP	14.0532	11.2722	11.1323	28.8203	-0.31813	-0.336147	1.03619
ARL2-SNX15	0	0	0	0	#DIV/0!	#DIV/0!	#DIV/0!
ARL3	7.48552	9.92087	9.27407	8.60934	0.406364	0.3091	0.2018
ARL4A	9.48887	8.80211	8.16239	7.60733	-0.108387	-0.217245	-0.318846
ARL4C	14.6789	22.292	24.485	13.1198	0.602782	0.738154	-0.161998
ARL4D	10.1592	9.37003	9.45065	30.656	-0.116661	-0.104301	1.59338
ARL5A	50.76	47.5799	48.3312	52.5508	-0.0933398	-0.0707373	0.0500207
ARL5B	52.9652	58.3864	58.8887	54.9367	0.140588	0.152946	0.0527255
ARL5C	0	0	0	0	#DIV/0!	#DIV/0!	#DIV/0!
ARL6	7.1197	8.95683	5.52019	5.24665	0.331172	-0.367099	-0.44042
ARL6IP1	158.21	197.463	175.193	222.805	0.319742	0.147104	0.493941
ARL6IP4	62.2391	59.2063	52.2798	58.7071	-0.0720705	-0.251568	-0.0842862
ARL6IP5	29.5727	33.0903	32.4414	39.6148	0.162142	0.13357	0.421774
ARL6IP6	27.3628	43.9363	39.7151	37.9894	0.683198	0.537472	0.473381
ARL8A	19.3931	16.0027	22.6385	24.6483	-0.277228	0.223235	0.345945
ARL8B	8.10472	7.83083	9.99365	10.3833	-0.0495971	0.302249	0.357431
ARL9	0	0.712697	0	0	#DIV/0!	#DIV/0!	#DIV/0!
ARMC1	38.1183	47.2904	38.8528	34.8823	0.311064	0.0275348	-0.127989
ARMC10	7.74816	9.51521	8.49937	6.09491	0.296382	0.133502	-0.346249
ARMC2	0.280804	0.96898	1.25655	0.85655	1.7869	2.16183	1.60897
ARMC3	0	0	0	0	#DIV/0!	#DIV/0!	#DIV/0!
ARMC4	1.60503	2.63739	2.26107	2.99194	0.716511	0.494405	0.898481
ARMC5	2.90534	3.24857	3.15107	3.08769	0.161098	0.117135	0.0878209
ARMC6	40.6479	34.5552	37.3248	28.4672	-0.234278	-0.123046	-0.51388
ARMC7	9.86789	10.1923	8.87816	10.9891	0.0466661	-0.152481	0.15526
ARMC8	11.895	10.9736	13.4502	13.7132	-0.116318	0.177272	0.20521
ARMC9	7.62141	5.3041	5.34973	6.3818	-0.52295	-0.510592	-0.256095
ARMCX1	36.7525	35.0812	30.9602	26.4204	-0.0671443	-0.247428	-0.47619
ARMCX2	46.2922	46.8417	41.3615	41.7614	0.0170243	-0.162481	-0.148599
ARMCX3	15.3396	15.2663	15.8293	14.1259	-0.00691042	0.0453366	-0.118918
ARMCX4	1.90224	1.70497	1.71964	0.879166	-0.157953	-0.145593	-1.11349
ARMCX5	9.62708	11.6806	14.3132	12.9284	0.278944	0.572176	0.425374
ARMCX5-GPRASP2,GPRASP2	3.56238	4.92419	2.35607	4.22011	0.467045	-0.596459	0.244439
ARMCX6	3.50267	7.71729	5.19944	5.02333	1.13964	0.569901	0.520189
ARMS2	0	0	0	0	#DIV/0!	#DIV/0!	#DIV/0!
ARNT	13.8863	14.4567	16.4157	16.4889	0.058076	0.241414	0.247833
ARNT2	5.38	5.0949	6.617	6.90985	-0.0785523	0.298571	0.361048
ARNTL	2.32783	1.77509	2.84185	0.813614	-0.391094	0.287845	-1.51657
ARNTL2	6.02136	4.90416	4.16535	2.92812	-0.296083	-0.531652	-1.04011
ARPC1A	61.372	61.4635	66.1678	62.402	0.00214932	0.108549	0.0240117
ARPC1B	15.4899	23.7465	21.1913	19.2449	0.616387	0.452144	0.313148
ARPC2	111.208	120.385	113.575	139.051	0.114395	0.0303847	0.322354
ARPC3	57.7077	49.6182	62.0559	49.1243	-0.217894	0.104805	-0.232327
ARPC4,ARPC4-TTLL3	134.839	118.844	123.254	131.916	-0.182169	-0.129603	-0.0316183
ARPC4-TTLL3	0.0602465	0.107404	1.31814	1.50303	0.834098	4.45148	4.64085
ARPC5	68.3515	65.1348	71.0013	96.1097	-0.0695445	0.0548724	0.491709
ARPC5L	89.2324	73.2226	75.506	71.0061	-0.285279	-0.240976	-0.329625
ARPM1	3.76666	3.21849	3.24618	2.0426	-0.226902	-0.214543	-0.882879
ARPP19	115.453	115.081	108.67	102.348	-0.004656	-0.0873519	-0.173823
ARPP21	0	0	0	0	#DIV/0!	#DIV/0!	#DIV/0!
ARR3	0	0	0	0.41727	#DIV/0!	#DIV/0!	#DIV/0!
ARRB1	4.00841	6.99083	21.3967	40.183	0.802434	2.41629	3.32548
ARRB2	15.4311	20.5491	15.6138	11.8393	0.413234	0.0169808	-0.382257
ARRDC1	4.54492	7.36156	7.74772	9.57249	0.695757	0.769517	1.07464
ARRDC2	2.15863	2.53277	3.68376	4.3578	0.2306	0.771063	1.01348
ARRDC3	3.86881	4.15092	3.16827	4.85934	0.101541	-0.288195	0.328871
ARRDC4	1.63191	2.41342	1.04322	1.0667	0.564518	-0.645518	-0.613407
ARRDC5	0.315513	0	0	0	#NUM!	#NUM!	#NUM!
ARSA	2.85196	2.8355	2.40653	2.22706	-0.00835059	-0.244999	-0.356813
ARSB	3.75714	5.59418	4.6341	5.61335	0.574292	0.302654	0.579227
ARSD	0.632669	0.891091	0.269628	1.37847	0.494122	-1.23048	1.12355
ARSE	1.11968	1.76627	5.56708	7.28621	0.657619	2.31383	2.70208
ARSF	0	0	0	0	#DIV/0!	#DIV/0!	#DIV/0!
ARSG	1.40587	1.89011	1.55334	2.4888	0.427007	0.14391	0.823987
ARSH	0	0	0	0	#DIV/0!	#DIV/0!	#DIV/0!
ARSI	2.43362	1.94949	3.63002	3.40239	-0.320007	0.576874	0.483445
ARSJ	1.71033	2.28141	2.0009	1.63674	0.415651	0.226374	-0.0634495
ARSK	9.89819	6.78878	5.13539	5.10509	-0.544012	-0.946691	-0.955228
ART1	0.40926	0	0	0.416129	#NUM!	#NUM!	0.0240132
ART3	0	0	0	0	#DIV/0!	#DIV/0!	#DIV/0!
ART4	0	0	0	0	#DIV/0!	#DIV/0!	#DIV/0!
ART5	6.94052	7.27091	6.46983	6.62218	0.0670922	-0.101316	-0.0677375
ARTN	4.00198	7.94562	4.20846	3.77161	0.989446	0.0725784	-0.0855335
ARV1	10.9504	10.7963	11.6151	15.2167	-0.0204466	0.085018	0.474672
ARVCF	9.6359	8.68927	7.12808	9.08073	-0.149184	-0.434906	-0.0856111
ARX	0	0.166484	0	0	#DIV/0!	#DIV/0!	#DIV/0!
AS3MT	9.50291	13.1596	9.66074	11.5603	0.469674	0.0237643	0.282738
ASAH1	11.2779	10.3394	8.06929	10.1193	-0.125346	-0.482985	-0.156389
ASAH2	0	0	0	0	#DIV/0!	#DIV/0!	#DIV/0!
ASAH2B	0	0	0	0	#DIV/0!	#DIV/0!	#DIV/0!
ASAP1	5.47111	7.06552	5.21064	6.73821	0.368962	-0.070373	0.300532
ASAP1-IT1	0.931428	1.83664	0.92622	0.947061	0.979553	-0.00808934	0.0240131
ASAP2	7.02865	5.61021	3.99514	3.23488	-0.325193	-0.815002	-1.11954
ASAP3	14.2094	14.0094	19.2988	17.8539	-0.0204505	0.441666	0.329394
ASB1	11.8056	11.0374	12.0769	12.6246	-0.097071	0.0327788	0.0967663
ASB10	0	0	0	0	#DIV/0!	#DIV/0!	#DIV/0!
ASB11	0	0	0	0	#DIV/0!	#DIV/0!	#DIV/0!
ASB12	2.08236	1.23183	0.828286	0.846924	-0.757416	-1.33002	-1.29792
ASB13	15.209	11.2497	10.3952	8.50678	-0.435039	-0.549008	-0.83824
ASB14	0.905222	0.446241	1.57528	1.61073	-1.02045	0.799265	0.831371
ASB15	0	0	0.17924	0.183274	#DIV/0!	#DIV/0!	#DIV/0!
ASB16	2.31132	2.63078	1.65697	3.33903	0.186774	-0.48017	0.530712
ASB17	0	0	0	0	#DIV/0!	#DIV/0!	#DIV/0!
ASB18	0	0	0.376436	0	#DIV/0!	#DIV/0!	#DIV/0!
ASB2	0.795131	0.929121	0.937115	0	0.224674	0.237034	#NUM!
ASB3	18.0737	12.7041	12.9414	14.691	-0.508598	-0.481898	-0.298959
ASB4	0	0.122662	0.667918	0	#DIV/0!	#DIV/0!	#DIV/0!
ASB5	0	0	1.42801	2.27133	#DIV/0!	#DIV/0!	#DIV/0!
ASB6	7.52849	9.23957	8.53363	8.59681	0.295465	0.180799	0.191441
ASB7	7.47095	6.99284	8.46818	7.98096	-0.0954132	0.18076	0.0952706
ASB8	6.3661	4.06126	5.95812	8.18637	-0.648482	-0.0955526	0.362814
ASB9	0.302123	1.5887	0	1.22881	2.39464	#NUM!	2.02405
ASB9P1	1.27369	0.31394	0	0	-2.02045	#NUM!	#NUM!
ASCC1	16.7584	17.1909	18.2395	17.274	0.0367607	0.122182	0.0437178
ASCC2	11.1906	7.97775	8.80508	9.01373	-0.488234	-0.345879	-0.312091
ASCC3	27.6065	31.2486	26.2918	30.8153	0.178784	-0.0703951	0.158639
ASCL1	0	0	0	0	#DIV/0!	#DIV/0!	#DIV/0!
ASCL2	0	0.270907	0	0	#DIV/0!	#DIV/0!	#DIV/0!
ASCL3	0	1.01731	0	1.04916	#DIV/0!	#DIV/0!	#DIV/0!
ASCL4	0	0	0	0	#DIV/0!	#DIV/0!	#DIV/0!
ASF1A	37.5626	37.4162	43.1923	38.393	-0.00563388	0.201477	0.0315464
ASF1B	13.3272	17.2275	20.3207	27.1017	0.37034	0.608576	1.02401
ASGR1	3.13111	2.80667	4.57509	2.80682	-0.157815	0.547126	-0.157738
ASGR2	0	0	0	0	#DIV/0!	#DIV/0!	#DIV/0!
ASH1L	9.20655	10.119	8.97004	11.652	0.136334	-0.0375462	0.339845
ASH2L	18.5739	22.044	18.4701	20.3649	0.247109	-0.0080851	0.132808
ASIP	1.21631	0	1.2095	1.23672	#NUM!	-0.0081002	0.0240079
ASL	5.09599	4.52496	5.57143	5.95454	-0.171457	0.128685	0.224628
ASMT	0	0	0	0	#DIV/0!	#DIV/0!	#DIV/0!
ASMTL	0	0	0	0	#DIV/0!	#DIV/0!	#DIV/0!
ASMTL-AS1	0	0	0	0	#DIV/0!	#DIV/0!	#DIV/0!
ASNA1	69.5566	64.0057	59.9453	53.5788	-0.119987	-0.214541	-0.376525
ASNS	77.0865	97.7341	66.8724	56.0574	0.342384	-0.205067	-0.459573
ASNSD1	46.3723	44.1498	48.4879	53.4238	-0.0708564	0.0643615	0.204219
ASPA	0	0	0	0	#DIV/0!	#DIV/0!	#DIV/0!
ASPDH	0.70917	0	0	0.550627	#NUM!	#NUM!	-0.365056
ASPG	0	0	0	0	#DIV/0!	#DIV/0!	#DIV/0!
ASPH	22.8583	24.019	24.0466	24.4257	0.071458	0.0731148	0.0956818
ASPHD1	7.46502	6.659	4.94885	2.89155	-0.164841	-0.593053	-1.3683
ASPHD2	9.27576	8.57362	9.65625	9.13671	-0.113561	0.0579975	-0.0217907
ASPM	28.6503	36.3354	32.9246	30.5428	0.342826	0.200616	0.0922821
ASPN	0.651641	0.856995	0.432006	0	0.395209	-0.593026	#NUM!
ASPRV1	0.68758	0.451935	1.13956	0.23304	-0.605412	0.728877	-1.56095
ASPSCR1	6.89468	7.88526	8.77584	7.57123	0.193675	0.348054	0.135044
ASRGL1	11.399	10.6184	13.8574	9.65886	-0.102341	0.281749	-0.238982
ASS1	10.868	11.5598	11.3752	10.1794	0.08903	0.0658054	-0.0944339
ASTE1	4.57601	6.32045	7.7564	7.08033	0.465937	0.761297	0.629726
ASTL	0.830633	0	0.412994	0	#NUM!	-1.00809	#NUM!
ASTN1	1.62805	1.28022	0.575111	0.372942	-0.346753	-1.50123	-2.12612
ASTN2	5.08086	5.53735	4.19057	5.55292	0.124123	-0.277926	0.128174
ASXL1	6.71159	6.94688	7.19751	9.16588	0.0497106	0.100843	0.449619
ASXL2	24.7125	21.0567	23.2269	19.8131	-0.230962	-0.0894443	-0.318786
ASXL3	0.181373	0.238427	0.300598	0.184417	0.394588	0.728876	0.0240119
ASZ1	0	0	0	0	#DIV/0!	#DIV/0!	#DIV/0!
ATAD1	25.6436	29.8367	31.2021	28.9891	0.218489	0.283044	0.176912
ATAD2	13.5149	16.2214	15.8601	16.1317	0.263348	0.230851	0.255348
ATAD2B	6.3126	5.8731	5.53557	7.33798	-0.104112	-0.189502	0.217149
ATAD3A	7.8473	9.40823	9.27828	6.90076	0.261727	0.241661	-0.185441
ATAD3B	8.70458	12.3741	8.6559	6.99821	0.507477	-0.00809086	-0.314789
ATAD3C	0.246437	0.121484	0	0.37586	-1.02045	#NUM!	0.608977
ATAD5	16.7627	16.8206	16.3726	15.6048	0.00497462	-0.0339711	-0.103265
ATAT1	2.65419	2.73215	3.27989	3.73509	0.041765	0.305376	0.492871
ATCAY	16.8578	12.8557	12.781	5.11381	-0.391008	-0.399416	-1.72095
ATE1	11.7134	15.0995	15.4532	15.1143	0.366341	0.399746	0.367754
ATF1	16.6658	18.7509	15.5977	14.7525	0.170069	-0.0955573	-0.175931
ATF2	18.2342	21.0128	23.7839	19.7442	0.204622	0.383338	0.114782
ATF3	13.8392	16.5456	13.256	10.1722	0.257687	-0.062115	-0.444129
ATF4	413.48	396.647	361.149	283.231	-0.0599619	-0.195223	-0.545838
ATF5	6.10629	5.67003	3.13807	7.78735	-0.10694	-0.960419	0.350836
ATF6	4.8387	5.61602	4.50711	4.60853	0.214929	-0.102417	-0.0703129
ATF6B	6.76295	5.18891	5.97923	4.97021	-0.382221	-0.177693	-0.444346
ATF7	10.7036	9.93321	12.1764	14.0568	-0.107764	0.185992	0.393172
ATF7IP	50.9002	53.0713	51.3185	47.955	0.0602606	0.0118077	-0.0859901
ATF7IP2	6.10713	12.8277	10.8257	10.1244	1.0707	0.825894	0.72927
ATG10	3.90651	3.63918	4.09894	2.44341	-0.102267	0.0693706	-0.676984
ATG12	14.625	17.8606	16.2798	15.0925	0.288344	0.154646	0.0453952
ATG13	13.4044	13.216	12.8391	14.215	-0.0204211	-0.0621626	0.0847075
ATG14	8.52807	8.31026	7.19846	7.15878	-0.0373257	-0.244531	-0.252506
ATG16L1	10.7486	11.1791	11.8286	12.6776	0.0566553	0.138131	0.238133
ATG16L2	1.16318	0.91745	0.231336	0.946166	-0.342373	-2.33001	-0.297909
ATG2A	2.69789	2.44425	2.46528	2.29834	-0.14244	-0.13008	-0.231239
ATG2B	4.20804	3.94544	4.96398	4.44646	-0.0929622	0.238349	0.0795088
ATG3	17.486	20.6879	25.6476	25.3358	0.242587	0.552624	0.534977
ATG4A	1.25175	1.66608	1.70169	0.869992	0.412511	0.443022	-0.524872
ATG4B	11.978	10.0712	10.3243	15.0941	-0.250151	-0.214343	0.333598
ATG4C	15.3276	14.932	12.1036	10.5773	-0.0377244	-0.340696	-0.53516
ATG4D	7.25785	7.18201	7.37076	10.8242	-0.0151546	0.0222711	0.576646
ATG5	23.5694	24.4068	24.322	20.6491	0.0503681	0.0453468	-0.190836
ATG7	4.36732	3.2015	4.0367	4.6417	-0.448	-0.113572	0.087905
ATG9A	21.6443	15.153	21.6506	24.6119	-0.514384	0.000419864	0.185369
ATG9B	0.683898	0.555965	0.66679	0.27643	-0.298787	-0.0365487	-1.30687
ATHL1	8.08884	6.95999	10.3836	12.2621	-0.216848	0.360302	0.600201
ATIC	82.3985	82.6598	80.2655	61.0652	0.0045678	-0.0378381	-0.432268
ATL1	3.7287	4.76437	4.47388	3.40092	0.353613	0.262854	-0.132748
ATL2	38.0798	48.6363	47.5316	49.178	0.353008	0.319861	0.368987
ATL3	8.79944	8.02492	8.31272	8.72345	-0.132925	-0.0820911	-0.0125129
ATM	9.09714	8.93487	8.87363	8.75556	-0.0259663	-0.0358887	-0.0552136
ATMIN	32.824	34.3608	30.2404	31.2154	0.0660126	-0.118274	-0.0724931
ATN1	12.8328	13.1883	12.7611	17.3603	0.0394226	-0.00808329	0.435956
ATOH1	0	0	0	0	#DIV/0!	#DIV/0!	#DIV/0!
ATOH7	0.713213	0.351587	1.06384	0.725183	-1.02045	0.576876	0.0240121
ATOH8	0.0795	0.235143	0.632443	0.242503	1.56451	2.99191	1.60898
ATOX1	40.9437	29.0646	27.686	41.6309	-0.494378	-0.564485	0.0240133
ATP10A	0.715703	0.617426	0.0889626	0.363858	-0.213095	-3.00809	-0.975985
ATP10B	0.0610827	0.060223	0	0	-0.0204493	#NUM!	#NUM!
ATP10D	1.06318	1.95667	1.69158	0.504479	0.880015	0.669986	-1.07552
ATP11A	9.76503	8.79946	8.97957	11.21	-0.150209	-0.120978	0.19909
ATP11B	8.34208	10.9662	9.30094	8.9319	0.394585	0.156969	0.09856
ATP11C	18.819	18.4767	22.4102	18.505	-0.0264829	0.251966	-0.0242748
ATP12A	0.512954	0.505734	0.127508	0.814991	-0.0204507	-2.00824	0.667955
ATP13A1	12.6741	11.6465	12.2362	14.6385	-0.121987	-0.0507277	0.207884
ATP13A2	16.5077	14.5192	17.8324	11.6392	-0.185177	0.111362	-0.504147
ATP13A3	34.0252	37.3428	33.9605	31.7721	0.134226	-0.00274594	-0.0988432
ATP13A4	0	0	0.110002	0	#DIV/0!	#DIV/0!	#DIV/0!
ATP13A5	0	0	0	0.132639	#DIV/0!	#DIV/0!	#DIV/0!
ATP1A1	120.976	126.769	123.742	114.889	0.0674811	0.0326144	-0.0744802
ATP1A1OS	21.1202	16.9557	14.6072	23.6328	-0.316853	-0.531944	0.162167
ATP1A2	29.1234	27.9535	21.1242	9.31915	-0.0591499	-0.463282	-1.64391
ATP1A3	6.86431	6.63499	7.76281	2.18965	-0.0490204	0.177464	-1.64841
ATP1A4	0	0.243771	0	0.125701	#DIV/0!	#DIV/0!	#DIV/0!
ATP1B1	41.6655	41.4515	36.5979	45.1368	-0.00742898	-0.187092	0.115451
ATP1B2	5.47391	4.11866	3.00814	2.92936	-0.410397	-0.8637	-0.901986
ATP1B3	118.961	139.177	115.298	94.4808	0.226432	-0.0451212	-0.332396
ATP1B4	0	0	0.0981732	0	#DIV/0!	#DIV/0!	#DIV/0!
ATP2A1	0.429463	0.139996	0.419841	0.42997	-1.61715	-0.0326908	0.00170216
ATP2A2	74.3301	83.0622	81.8289	77.371	0.160246	0.138664	0.0578464
ATP2A3	9.3219	7.31354	5.58295	3.16249	-0.350054	-0.739596	-1.55956
ATP2B1	17.5804	18.6818	19.3867	24.344	0.0876656	0.141099	0.469598
ATP2B2	0.0521356	0.205614	0.324042	0.21205	1.9796	2.63584	2.02406
ATP2B3	0.325633	0.285375	0	0	-0.190388	#NUM!	#NUM!
ATP2B4	7.95181	9.03365	10.5255	20.2926	0.184026	0.404534	1.3516
ATP2C1	21.6316	23.1208	21.8925	24.1702	0.0960509	0.0172963	0.160089
ATP2C2	0.566568	0.698242	0.42255	0.144019	0.301478	-0.423127	-1.97599
ATP4A	0.268545	0	0	0	#NUM!	#NUM!	#NUM!
ATP4B	0	0	0.348251	0.356087	#DIV/0!	#DIV/0!	#DIV/0!
ATP5A1	321.123	303.654	313.463	294.625	-0.0806976	-0.0348308	-0.124246
ATP5B	418.645	410.034	421.789	381.085	-0.0299839	0.0107941	-0.135615
ATP5C1	83.3606	90.6041	95.8779	89.3551	0.120211	0.201833	0.100184
ATP5D	25.8666	29.4696	28.0084	21.6251	0.188137	0.114769	-0.258384
ATP5E	175.441	155.455	194.335	117.418	-0.174489	0.14756	-0.579332
ATP5EP2	154.944	106.646	125.006	130.792	-0.538917	-0.30975	-0.244473
ATP5F1	32.6147	38.0235	38.3507	32.9201	0.221369	0.233731	0.0134464
ATP5G1	22.3785	18.3862	25.9622	16.4335	-0.28349	0.214299	-0.445474
ATP5G2	270.353	232.149	217.514	163.729	-0.219793	-0.313736	-0.723534
ATP5G3	59.6118	66.8318	71.6331	75.5157	0.164937	0.265028	0.341179
ATP5H	234.445	248.316	335.713	313.3	0.0829277	0.517979	0.418295
ATP5I	31.9685	9.00531	4.5414	23.2179	-1.8278	-2.81544	-0.461414
ATP5J	84.2016	100.934	99.7657	96.4134	0.261493	0.244696	0.195386
ATP5J2	482.073	456.851	378.399	319.322	-0.0775279	-0.349343	-0.59424
ATP5J2-PTCD1	0.0056703	0.00867738	0.00462436	0.00492474	0.613834	-0.294171	-0.203378
ATP5L	98.7472	84.7442	94.2195	78.0473	-0.220625	-0.0677142	-0.339391
ATP5L2	0	0	0.769488	0	#DIV/0!	#DIV/0!	#DIV/0!
ATP5O	142.796	144.531	146.53	111.984	0.0174234	0.0372405	-0.350663
ATP5S	7.81986	9.50006	7.39772	6.58376	0.280794	-0.0800621	-0.248231
ATP5SL	63.7617	62.8759	63.7576	52.5613	-0.0201829	-9.2771e-05	-0.278689
ATP6AP1	22.8784	24.906	22.9874	33.1973	0.122507	0.00685714	0.53708
ATP6AP1L	0.826676	0.815041	0.822053	0	-0.0204494	-0.00809059	#NUM!
ATP6AP2	38.71	45.2148	34.8158	38.1062	0.224089	-0.152964	-0.0226806
ATP6V0A1	11.3787	11.6717	10.9722	10.7518	0.036679	-0.0524829	-0.0817575
ATP6V0A2	10.8599	9.09748	6.77594	10.6813	-0.255472	-0.680518	-0.0239236
ATP6V0A4	0	0.157083	0.31687	0.486012	#DIV/0!	#DIV/0!	#DIV/0!
ATP6V0B	37.3118	40.8741	47.1151	36.7337	0.131555	0.336558	-0.0225277
ATP6V0C	83.472	73.4433	92.3729	73.4473	-0.184661	0.146177	-0.184583
ATP6V0CP3	0	0	0	0	#DIV/0!	#DIV/0!	#DIV/0!
ATP6V0D1	21.9088	21.2962	17.7972	19.4527	-0.0409144	-0.29986	-0.17154
ATP6V0D2	0	0	0	0	#DIV/0!	#DIV/0!	#DIV/0!
ATP6V0E1	76.0526	71.6643	63.5805	60.2208	-0.085743	-0.258413	-0.336736
ATP6V0E2	10.1883	10.7388	7.46516	6.15958	0.0759194	-0.448668	-0.726009
ATP6V1A	43.3833	46.8174	42.5288	37.2288	0.109905	-0.0286996	-0.220721
ATP6V1B1	0	0	0	0.264803	#DIV/0!	#DIV/0!	#DIV/0!
ATP6V1B2	35.2345	33.9562	47.0323	35.5031	-0.0533137	0.416663	0.0109563
ATP6V1C1	19.3873	18.7918	15.9437	13.6408	-0.0450086	-0.282125	-0.507184
ATP6V1C2	5.7513	5.87646	2.5822	4.08482	0.0310592	-1.15529	-0.493616
ATP6V1D	26.2446	34.7785	31.9909	35.0063	0.406175	0.285641	0.415594
ATP6V1E1	29.8002	38.6346	37.3438	36.1094	0.374571	0.325547	0.277052
ATP6V1E2	0.254527	2.2585	1.01241	2.58799	3.14947	1.9919	3.34594
ATP6V1F	113.519	122.174	156.832	131.285	0.106004	0.466286	0.209768
ATP6V1G1	94.8762	116.054	92.107	103.663	0.290678	-0.0427354	0.127783
ATP6V1G2,ATP6V1G2-DDX39B	1.82158	2.87339	3.62327	1.48194	0.657563	0.992102	-0.297703
ATP6V1G2-DDX39B	0	0	0	0	#DIV/0!	#DIV/0!	#DIV/0!
ATP6V1G3	0	0	0	0	#DIV/0!	#DIV/0!	#DIV/0!
ATP6V1H	12.8737	16.9532	14.9349	17.1589	0.397131	0.214261	0.41453
ATP7A	1.08551	0.963207	1.45724	1.65559	-0.172455	0.424865	0.608972
ATP7B	4.04937	3.27923	3.99951	4.64024	-0.30434	-0.0178742	0.196502
ATP8A1	4.48642	4.368	2.45466	4.44772	-0.0385918	-0.870041	-0.0124987
ATP8A2	2.15556	2.31003	1.11835	1.61998	0.0998489	-0.946691	-0.412087
ATP8B1	1.80485	1.71576	2.26296	3.37437	-0.0730312	0.326332	0.902739
ATP8B2	22.0387	18.5032	20.9682	12.9984	-0.252264	-0.0718361	-0.761705
ATP8B3	1.38867	0.726472	1.13692	1.68572	-0.934725	-0.288573	0.279661
ATP8B4	0	0.1621	0	0.334348	#DIV/0!	#DIV/0!	#DIV/0!
ATP8B5P	3.12345	2.30961	2.71773	0.595476	-0.435491	-0.200738	-2.39103
ATP9A	3.41413	3.24586	3.39504	5.82705	-0.0729172	-0.00808942	0.771248
ATP9B	3.57734	3.95451	3.44954	3.19649	0.144612	-0.0524833	-0.162399
ATPAF1	20.451	18.6134	22.1434	22.0249	-0.13583	0.114705	0.106964
ATPAF1-AS1	0	0.695893	0	0.717674	#DIV/0!	#DIV/0!	#DIV/0!
ATPAF2	4.02966	8.60804	6.01069	6.48738	1.09503	0.576872	0.686978
ATPBD4	8.35507	7.23765	5.80523	7.75207	-0.207131	-0.525299	-0.10807
ATPIF1	245.96	223.353	213.023	192.247	-0.139098	-0.207415	-0.355463
ATR	6.5375	6.77602	6.88989	6.47678	0.0516991	0.0757419	-0.0134623
ATRIP	10.1487	10.6057	9.08366	8.46337	0.0635449	-0.159949	-0.261991
ATRN	7.2886	8.70715	6.77171	8.97967	0.256559	-0.106122	0.301021
ATRNL1	2.26698	1.81925	2.09703	2.25143	-0.317428	-0.112424	-0.00993004
ATRX	12.0381	13.6211	12.3404	11.6507	0.178236	0.0357815	-0.0471911
ATXN1	0.48101	0.64351	1.29302	1.67391	0.419896	1.42661	1.79908
ATXN10	38.3908	40.9288	38.9876	38.5464	0.0923557	0.0222547	0.0058355
ATXN1L	15.825	16.5846	15.1473	20.0098	0.0676387	-0.0631448	0.338501
ATXN2	5.30369	4.93306	3.88089	4.68046	-0.104514	-0.450609	-0.180346
ATXN2L	11.3561	12.689	11.6348	15.4051	0.160111	0.034979	0.439941
ATXN3	6.02879	7.22707	7.33122	6.66168	0.261542	0.282185	0.144018
ATXN3L	0	0	0	0	#DIV/0!	#DIV/0!	#DIV/0!
ATXN7	5.87039	7.54109	6.77945	7.6624	0.361317	0.207712	0.38434
ATXN7L1	11.6785	11.1922	11.923	20.3023	-0.0613613	0.0298923	0.797788
ATXN7L2	4.9727	1.63424	2.26641	3.1601	-1.60541	-1.13362	-0.654059
ATXN7L3	41.2059	38.3981	44.0155	51.2229	-0.101816	0.0951607	0.313938
ATXN7L3B	51.674	49.1591	61.4303	72.6888	-0.0719801	0.249512	0.492295
ATXN8OS	0	0	0	0	#DIV/0!	#DIV/0!	#DIV/0!
AUH	8.82903	10.3168	11.381	7.97975	0.224669	0.3663	-0.145911
AUP1	18.8474	25.3795	17.4025	23.2774	0.429298	-0.115071	0.304564
AURKA	47.968	62.6857	67.4465	54.5553	0.386064	0.491671	0.185647
AURKAIP1	178.71	178.447	147.768	154.311	-0.00212472	-0.274286	-0.211779
AURKAPS1	3.39615	5.02252	6.75431	6.90629	0.564511	0.991908	1.02401
AURKB	75.1919	64.1624	80.0186	65.2765	-0.228849	0.0897581	-0.204014
AURKC	3.5431	4.04324	7.94143	2.29756	0.1905	1.16439	-0.62491
AUTS2	5.27647	4.49649	3.82147	4.8025	-0.230774	-0.465445	-0.135787
AVEN	16.0347	15.809	16.9627	15.9569	-0.0204512	0.0811685	-0.00701696
AVIL	0.646278	1.00038	0.162579	0.334812	0.630321	-1.99101	-0.948804
AVL9	14.9104	16.1499	17.7507	12.5983	0.115206	0.251557	-0.24309
AVP	0	0	0	0	#DIV/0!	#DIV/0!	#DIV/0!
AVPI1	7.24749	7.14549	8.34491	4.65419	-0.0204485	0.203415	-0.638951
AVPR1A	0.113991	0	0.113353	0	#NUM!	-0.00809735	#NUM!
AVPR1B	0.288177	0.568241	0	0	0.979548	#NUM!	#NUM!
AVPR2	0.888479	0	0.322104	1.45694	#NUM!	-1.46381	0.713532
AWAT1	0	0	0	0	#DIV/0!	#DIV/0!	#DIV/0!
AWAT2	0	0	0	0	#DIV/0!	#DIV/0!	#DIV/0!
AXDND1	0	0	0	0	#DIV/0!	#DIV/0!	#DIV/0!
AXIN1	10.497	10.6145	15.3872	12.9956	0.0160593	0.551754	0.308046
AXIN2	15.5371	24.3551	23.7866	22.0488	0.648507	0.614432	0.504983
AXL	12.9867	12.41	14.8013	10.3609	-0.0655318	0.188689	-0.325886
AZGP1	0.427576	0	0	0	#NUM!	#NUM!	#NUM!
AZGP1P1	0	0	0	0	#DIV/0!	#DIV/0!	#DIV/0!
AZI1	4.77209	4.97331	3.66299	4.85218	0.0595851	-0.381599	0.0240118
AZI2	15.2642	28.0964	20.3328	23.8952	0.880233	0.413657	0.646569
AZIN1	103.49	109.137	100.226	98.5863	0.0766489	-0.0462346	-0.0700323
AZU1	0	0	0	0	#DIV/0!	#DIV/0!	#DIV/0!
B2M	68.037	72.2394	91.3653	60.9011	0.0864664	0.425327	-0.159851
B3GALNT1	5.07983	6.48205	6.83191	11.6887	0.35167	0.427509	1.20226
B3GALNT2	15.9768	19.3245	18.6204	14.1042	0.274453	0.220906	-0.179854
B3GALT1	19.5413	24.2528	12.1164	7.24644	0.311625	-0.689565	-1.43118
B3GALT2	1.34715	0.531277	0.803772	2.05465	-1.34237	-0.745052	0.608982
B3GALT4	1.83131	2.10646	3.33863	4.96546	0.201944	0.86638	1.43905
B3GALT5	15.4368	8.25113	6.47255	9.53619	-0.90371	-1.25397	-0.694889
B3GALT6	16.2037	15.4603	16.4596	24.9792	-0.067755	0.022606	0.624404
B3GALTL	1.79694	2.10383	1.78689	2.96904	0.227476	-0.00809141	0.724454
B3GAT1	18.0457	13.2431	14.4365	13.3816	-0.446414	-0.321934	-0.431404
B3GAT2	1.5715	0	0	0.333658	#NUM!	#NUM!	-2.2357
B3GAT3	6.29698	9.93336	7.20103	8.96374	0.657622	0.193543	0.509441
B3GNT1	13.3123	16.7045	15.1634	16.489	0.327477	0.187833	0.308744
B3GNT2	53.8657	46.6438	40.3496	51.1665	-0.207682	-0.416813	-0.0741674
B3GNT3	0.716964	0.353436	1.24767	0.364499	-1.02045	0.799264	-0.975986
B3GNT4	1.04492	3.09065	1.38544	1.41662	1.56452	0.406952	0.43906
B3GNT5	8.15755	9.85518	9.59721	13.0842	0.272746	0.234479	0.681618
B3GNT6	0	0	0	0	#DIV/0!	#DIV/0!	#DIV/0!
B3GNT7	38.317	61.5348	80.1336	81.5351	0.683418	1.06442	1.08944
B3GNT8	1.62381	1.0673	3.22945	2.47659	-0.605417	0.991906	0.608972
B3GNT9	2.22677	3.58889	2.32224	2.11878	0.688585	0.0605645	-0.0717188
B3GNTL1	1.15316	0.378976	0.382236	0.781675	-1.60541	-1.59306	-0.560952
B4GALNT1	0.160645	0.158384	0	0	-0.0204495	#NUM!	#NUM!
B4GALNT2	0	0	0	0	#DIV/0!	#DIV/0!	#DIV/0!
B4GALNT3	5.15458	4.12056	6.78816	10.9071	-0.323014	0.397166	1.08134
B4GALNT4	9.98098	11.3439	11.8551	12.9675	0.184663	0.248254	0.377647
B4GALT1	8.90357	8.77825	10.8711	17.9914	-0.0204506	0.288042	1.01485
B4GALT2	38.6462	34.1413	31.9455	32.9114	-0.178809	-0.274714	-0.231739
B4GALT3	17.5171	17.6768	15.9328	15.6479	0.0130932	-0.136764	-0.162795
B4GALT4	30.5033	33.7521	31.8603	37.263	0.146012	0.0627945	0.288778
B4GALT5	42.891	45.3289	40.2762	39.4623	0.0797562	-0.0907474	-0.1202
B4GALT6	11.3254	13.2837	15.8251	13.6002	0.230095	0.482653	0.264066
B4GALT7	10.69	11.4178	8.85848	8.75588	0.0950228	-0.271131	-0.287938
B7H6	0.655287	0.358924	0.57922	0.222095	-0.868449	-0.178015	-1.56095
B9D1	5.03697	13.6567	15.6525	17.9253	1.43898	1.63577	1.83137
B9D2	4.59072	4.11335	5.8128	2.39742	-0.158407	0.340513	-0.937238
BAALC	1.13751	1.1215	1.26688	0.74022	-0.0204496	0.155401	-0.619853
BAAT	0.141996	0.271337	0.141202	0	0.934235	-0.00808977	#NUM!
BABAM1	59.1965	53.5596	54.0365	63.2473	-0.144367	-0.131578	0.095492
BACE1	8.90296	9.38924	9.91161	11.0598	0.0767233	0.154834	0.312968
BACE1-AS	5.43809	7.81382	7.76888	7.93527	0.522928	0.514607	0.545179
BACE2	1.79265	3.96613	11.1528	10.8723	1.14564	2.63724	2.60049
BACH1	27.7526	32.3459	29.7865	27.4467	0.22096	0.102036	-0.0159902
BACH2	1.61723	1.59446	0.956816	1.69565	-0.020457	-0.757211	0.0683135
BAD	23.7502	11.9597	16.4177	34.2707	-0.989758	-0.532688	0.529036
BAG1	13.2603	11.9842	10.9885	11.1109	-0.14598	-0.271119	-0.255138
BAG2	17.8422	20.4827	28.4364	27.0882	0.199112	0.672445	0.602371
BAG3	13.1609	12.0354	11.9493	15.3212	-0.128974	-0.139332	0.219271
BAG4	41.6352	37.9468	36.657	34.7278	-0.133826	-0.183715	-0.261713
BAG5	31.9417	30.1494	29.493	29.197	-0.0833118	-0.115069	-0.129621
BAG6	55.0192	51.4316	54.1103	54.3123	-0.0972801	-0.0240319	-0.0186562
BAGE,BAGE5	0	0	0	0	#DIV/0!	#DIV/0!	#DIV/0!
BAGE2	0	0	0	0	#DIV/0!	#DIV/0!	#DIV/0!
BAGE4	0	0	0	0	#DIV/0!	#DIV/0!	#DIV/0!
BAGE5	0	0	0	0	#DIV/0!	#DIV/0!	#DIV/0!
BAHCC1	0.0450735	0.133317	0.179286	3.02478	1.56451	1.99191	6.06841
BAHD1	11.0404	6.57209	9.0108	8.57814	-0.748368	-0.293065	-0.364056
BAI1	2.11281	1.24985	1.17656	1.97641	-0.757408	-0.844588	-0.0962808
BAI2	3.28126	2.46888	2.74772	4.12652	-0.410393	-0.256015	0.330676
BAI3	0.0828136	0.163296	0.411753	0.168407	0.97955	2.31384	1.02401
BAIAP2	2.2682	3.92839	4.07394	3.29445	0.79239	0.844877	0.53849
BAIAP2L1	13.2558	11.5317	14.3447	12.1569	-0.201019	0.113894	-0.124848
BAIAP2L2	1.16318	2.52299	1.38802	1.41925	1.11706	0.254954	0.287054
BAIAP3	1.22876	1.6035	0.654876	0.823726	0.384021	-0.907909	-0.576967
BAK1	6.12878	5.59493	6.54596	6.46245	-0.13148	0.0950049	0.0764813
BAMBI	19.0421	17.3074	21.5985	59.5978	-0.137804	0.181739	1.64607
BANF1	77.8273	73.7384	76.4092	77.3862	-0.0778602	-0.02653	-0.00819999
BANF2	0	0	0	0	#DIV/0!	#DIV/0!	#DIV/0!
BANK1	0.634403	0.156367	0.794027	0	-2.02046	0.323788	#NUM!
BANP	9.68293	10.4205	7.61612	5.9592	0.105909	-0.346387	-0.700325
BAP1	19.8581	22.995	23.0603	23.7147	0.211593	0.215684	0.256054
BARD1	20.3832	22.5153	17.0787	23.0281	0.143525	-0.255182	0.176015
BARHL1	0	0	0.527746	0	#DIV/0!	#DIV/0!	#DIV/0!
BARHL2	0	0	0	0	#DIV/0!	#DIV/0!	#DIV/0!
BARX1	1.41742	1.0481	2.81899	3.60303	-0.435491	0.991911	1.34594
BARX2	0	0	0	0	#DIV/0!	#DIV/0!	#DIV/0!
BASP1	140.768	135.988	145.625	180.356	-0.0498401	0.0489386	0.357528
BASP1P1	0	0.472388	0.476452	0	#DIV/0!	#DIV/0!	#DIV/0!
BATF	0	0	0	0	#DIV/0!	#DIV/0!	#DIV/0!
BATF2	1.86593	1.37975	0.231937	0.474312	-0.435488	-3.00809	-1.97599
BATF3	2.93034	4.04473	2.33116	4.76723	0.464975	-0.33002	0.702083
BAX	120.719	119.55	106.812	158.036	-0.0140386	-0.176579	0.3886
BAZ1A	9.20925	11.5611	15.6522	16.0858	0.328123	0.76521	0.804632
BAZ1B	53.3493	50.4974	48.8886	50.066	-0.0792602	-0.125971	-0.0916381
BAZ2A	28.8894	25.9055	25.5635	27.653	-0.157282	-0.176455	-0.0631042
BAZ2B	11.6077	11.3327	10.8671	10.5359	-0.0345905	-0.0951151	-0.139769
BBC3	22.4077	15.0562	17.2667	15.1352	-0.573637	-0.376002	-0.566087
BBIP1	8.23683	8.16966	9.78028	5.79201	-0.0118132	0.247787	-0.508025
BBOX1	0	0	0	0.819602	#DIV/0!	#DIV/0!	#DIV/0!
BBS1	4.26946	3.92874	5.51926	6.80109	-0.119987	0.370421	0.671712
BBS10	14.6647	16.6928	15.5107	12.4709	0.186878	0.0809162	-0.233782
BBS12	4.00827	3.36838	4.27478	3.6242	-0.250925	0.0928705	-0.145317
BBS2	4.14621	3.57687	4.12302	6.49935	-0.213096	-0.00809173	0.648502
BBS4	12.8172	11.6647	11.1768	10.0248	-0.135932	-0.197574	-0.354508
BBS5	0.305237	0.300941	0.758824	0.15518	-0.0204492	1.31384	-0.975987
BBS7	2.46167	5.61529	5.71279	6.70023	1.18972	1.21456	1.44457
BBS9	8.046	6.12788	7.75867	5.45568	-0.392884	-0.0524624	-0.560513
BBX	16.9305	18.1347	19.2261	19.2337	0.0991283	0.183442	0.184012
BCAM	14.1845	13.1857	13.4989	9.06795	-0.105341	-0.0714734	-0.645467
BCAN	3.312	1.99247	1.57211	0.280862	-0.733145	-1.075	-3.55977
BCAP29	5.49476	6.21376	7.31037	9.36413	0.17741	0.411888	0.769088
BCAP31	62.5332	58.1116	57.8364	59.991	-0.105796	-0.112645	-0.0598763
BCAR1	44.9829	37.1798	33.055	33.6258	-0.274858	-0.444508	-0.419808
BCAR3	4.40646	8.38927	10.7279	20.8285	0.928925	1.28368	2.24087
BCAR4	0	0	0	0	#DIV/0!	#DIV/0!	#DIV/0!
BCAS1	0.413196	0.271587	0	0	-0.605412	#NUM!	#NUM!
BCAS2	63.6643	61.9531	55.0865	58.4277	-0.0393081	-0.208786	-0.123832
BCAS3	2.82255	2.78283	2.67384	2.59813	-0.0204464	-0.078086	-0.119526
BCAS4	15.0404	14.3093	13.4598	9.68236	-0.0718898	-0.160186	-0.635412
BCAT1	126.406	131.501	123.9	92.7754	0.0570088	-0.0288888	-0.446251
BCAT2	17.704	13.0103	12.2334	11.4166	-0.444421	-0.53325	-0.632942
BCCIP	105.993	124.916	130.207	109.941	0.236989	0.296838	0.0527605
BCDIN3D	1.77686	2.66549	2.06028	2.73142	0.585071	0.21351	0.620321
BCHE	1.20698	1.18999	1.40026	1.43177	-0.0204523	0.214293	0.246398
BCKDHA	12.126	11.1025	12.0582	12.6228	-0.127219	-0.00808916	0.0579282
BCKDHB	7.06188	7.38429	7.48051	9.0356	0.0644069	0.0830843	0.355568
BCKDK	23.3299	23.2401	21.0477	22.6074	-0.00556385	-0.148518	-0.045385
BCL10	15.6972	13.1778	14.9912	17.857	-0.252398	-0.0663914	0.185982
BCL11A	9.81362	8.83716	11.3422	9.2322	-0.151203	0.208843	-0.0881109
BCL11B	3.60503	3.29725	3.86946	3.64759	-0.128748	0.102121	0.0169323
BCL2	1.98469	1.38426	2.73	1.51031	-0.519799	0.459987	-0.394069
BCL2A1	0	0.658615	0	0	#DIV/0!	#DIV/0!	#DIV/0!
BCL2L1	41.1846	47.9692	31.6197	38.7585	0.220003	-0.381281	-0.0875922
BCL2L10	0.668025	1.31725	0.66429	0.679237	0.979555	-0.0080889	0.024013
BCL2L11	4.41707	5.55224	8.26734	4.15009	0.32998	0.904334	-0.0899471
BCL2L12	20.6165	25.5331	26.0288	25.6196	0.308569	0.336309	0.313449
BCL2L13	26.0851	24.0315	20.6946	22.1748	-0.118299	-0.333972	-0.234305
BCL2L14	1.87635	2.42484	4.81216	5.48576	0.369961	1.35876	1.54776
BCL2L15	0	0	0	0	#DIV/0!	#DIV/0!	#DIV/0!
BCL2L2	10.9986	13.2141	13.9311	14.0345	0.264758	0.340989	0.351658
BCL2L2-PABPN1	113.68	104.891	93.1707	85.7064	-0.116088	-0.28703	-0.407504
BCL3	1.36138	1.34222	0.270753	1.66107	-0.0204487	-2.33002	0.287043
BCL6	2.65504	3.54935	2.20396	2.06019	0.418821	-0.268636	-0.365956
BCL6B	4.20519	4.54723	7.95868	4.68956	0.112817	0.920358	0.157282
BCL7A	7.97352	7.86138	9.87768	12.3584	-0.0204342	0.308955	0.632203
BCL7B	16.9281	12.3208	18.5094	21.046	-0.458324	0.128838	0.314126
BCL7C	24.4351	20.6496	21.5215	31.234	-0.242841	-0.183176	0.354162
BCL9	12.8164	15.0463	16.1334	20.5641	0.231418	0.332059	0.682137
BCL9L	15.3394	12.5342	14.6085	15.4145	-0.291372	-0.070434	0.00704604
BCLAF1	67.4014	67.9938	60.7635	66.3483	0.0126246	-0.149574	-0.0227191
BCMO1	0.202981	0.200124	0	0	-0.0204505	#NUM!	#NUM!
BCO2	0.173892	0	0.17292	0.79566	#NUM!	-0.00808682	2.19396
BCOR	23.3561	16.4027	18.3549	21.9066	-0.509866	-0.347634	-0.0924338
BCORL1	0.454735	0.832622	0.258396	1.05684	0.872636	-0.815442	1.21666
BCORP1	0	0	0	0	#DIV/0!	#DIV/0!	#DIV/0!
BCR	18.6978	15.4986	15.8766	16.3228	-0.270731	-0.235967	-0.19598
BCRP2	0	0	0	0	#DIV/0!	#DIV/0!	#DIV/0!
BCRP3	0	0	0	0	#DIV/0!	#DIV/0!	#DIV/0!
BCS1L	10.1114	14.2611	14.048	11.3774	0.496103	0.474382	0.170188
BCYRN1	0	0	0	0	#DIV/0!	#DIV/0!	#DIV/0!
BDAG1,LOC100499484	1.57447	1.34967	1.36839	0.652759	-0.22226	-0.202387	-1.27024
BDH1	4.80145	5.29554	3.23707	4.40209	0.141308	-0.568782	-0.125282
BDH2	3.81775	6.70977	7.59281	5.56958	0.813541	0.991911	0.544846
BDKRB1	0.836046	0.824279	4.15685	1.27512	-0.0204496	2.31384	0.608979
BDKRB2	0.33828	2.77932	6.5035	10.892	3.03844	4.26493	5.00891
BDNF	6.25457	6.55359	4.34884	2.50316	0.0673747	-0.52428	-1.32116
BDNF-AS1	0.898315	1.20161	1.65632	0	0.419675	0.882688	#NUM!
BDP1	20.9213	21.3198	20.7221	17.9933	0.0272214	-0.0138023	-0.217513
BEAN1	0	0.669375	0	0	#DIV/0!	#DIV/0!	#DIV/0!
BECN1	12.9222	11.9735	14.4106	13.3606	-0.110007	0.157279	0.0481331
BEGAIN	1.3136	0.80944	0.967593	0.834775	-0.69853	-0.441054	-0.654067
BEND2	0	0	0	0	#DIV/0!	#DIV/0!	#DIV/0!
BEND3	17.9746	17.7216	15.5879	17.7096	-0.0204508	-0.205533	-0.021428
BEND4	24.2772	19.746	13.7665	8.21027	-0.298042	-0.81844	-1.5641
BEND5	4.84053	4.3747	11.2314	10.2537	-0.145981	1.2143	1.08291
BEND6	1.2658	0.713135	0.719271	1.10318	-0.827802	-0.815442	-0.198381
BEND7	1.32678	0.784865	0.263873	1.33763	-0.757413	-2.33001	0.0117499
BEST1	0.928293	0.365666	0.728951	0.708632	-1.34405	-0.348758	-0.389544
BEST2	2.1191	1.04464	1.05362	0.269333	-1.02045	-1.0081	-2.97599
BEST3	0	0	0	0	#DIV/0!	#DIV/0!	#DIV/0!
BEST4	0.477393	1.17668	1.18681	0.728108	1.30147	1.31384	0.608975
BET1	12.4635	13.9991	13.6489	11.0686	0.167625	0.131075	-0.171237
BET1L	27.2854	26.9013	24.9003	29.6706	-0.0204533	-0.131966	0.120905
BET3L	0	0	0	0	#DIV/0!	#DIV/0!	#DIV/0!
BEX1	153.337	119.711	111.772	112.171	-0.35715	-0.456147	-0.451006
BEX2	76.8829	79.3885	85.7632	45.4545	0.0462673	0.157696	-0.75824
BEX4	76.5891	91.9936	108.324	96.8648	0.264394	0.500142	0.338833
BEX5	32.7013	23.448	26.606	21.9149	-0.479883	-0.297596	-0.577436
BFAR	46.0434	41.1688	36.6287	31.8027	-0.161443	-0.33002	-0.533845
BFSP1	1.62367	1.72468	1.83137	4.14165	0.0870703	0.173665	1.35095
BFSP2	0	0	0	0	#DIV/0!	#DIV/0!	#DIV/0!
BGLAP	1.68484	0	0	0	#NUM!	#NUM!	#NUM!
BGN	1.00717	1.78738	0.801227	1.22888	0.827539	-0.330024	0.287037
BHLHA15	2.74259	3.60531	0	0.929539	0.394584	#NUM!	-1.56095
BHLHA9	0	1.79535	1.81079	0	#DIV/0!	#DIV/0!	#DIV/0!
BHLHB9	12.1789	10.8176	17.7456	14.2221	-0.171003	0.543078	0.223751
BHLHE22	0	0.139122	0	2.4391	#DIV/0!	#DIV/0!	#DIV/0!
BHLHE23	1.06636	0.525674	0	0	-1.02045	#NUM!	#NUM!
BHLHE40	2.70771	2.35553	3.32611	11.8224	-0.201022	0.296763	2.12638
BHLHE41	1.13354	0.496705	0.626223	0.256126	-1.19037	-0.856087	-2.14591
BHMT	0.982485	0.387463	0.390796	0	-1.34238	-1.33002	#NUM!
BHMT2	0	0.197268	0	0	#DIV/0!	#DIV/0!	#DIV/0!
BICC1	0	0	0.461252	0.15721	#DIV/0!	#DIV/0!	#DIV/0!
BICD1	14.4793	19.1748	15.9921	14.7122	0.40522	0.143368	0.0230211
BICD2	18.4069	18.8318	18.083	16.0067	0.0329242	-0.0256126	-0.201571
BID	17.1315	17.5801	14.7075	13.8396	0.0372918	-0.220099	-0.307849
BIK	2.44312	0.602183	1.21473	1.24206	-2.02045	-1.00809	-0.97599
BIN1	12.8205	10.0114	13.2184	16.2394	-0.356809	0.044095	0.341046
BIN2	0	0	0	0	#DIV/0!	#DIV/0!	#DIV/0!
BIN3	11.8515	12.7754	13.4331	16.5401	0.108299	0.180723	0.480898
BIRC2	22.5267	25.8486	26.1975	28.2105	0.19845	0.217793	0.324596
BIRC3	0	0.066104	0.200018	0	#DIV/0!	#DIV/0!	#DIV/0!
BIRC5	90.2582	88.2224	93.065	75.8868	-0.032913	0.0441807	-0.250209
BIRC6	16.9903	16.7226	15.1654	17.2754	-0.0229122	-0.163928	0.0240078
BIRC7	0	0.420349	0	0	#DIV/0!	#DIV/0!	#DIV/0!
BIRC8	0	0	0	0	#DIV/0!	#DIV/0!	#DIV/0!
BIVM	3.42148	3.6005	4.68013	4.80164	0.0735768	0.451928	0.488907
BIVM-ERCC5	0.119713	0.000429173	0.791932	1.76373	-8.1238	2.7258	3.88098
BK250D10.8	0.695537	1.02862	1.72912	0.353605	0.564511	1.31384	-0.975989
BLCAP	40.8013	36.9583	27.3235	34.2271	-0.142717	-0.578473	-0.253476
BLID	0	0.684065	0	0	#DIV/0!	#DIV/0!	#DIV/0!
BLK	0	0	0	0	#DIV/0!	#DIV/0!	#DIV/0!
BLM	22.9034	27.3026	25.467	21.5942	0.253477	0.153067	-0.0849179
BLMH	19.53	23.4493	25.7662	23.5934	0.263853	0.399788	0.272691
BLNK	0	0.287622	0	0	#DIV/0!	#DIV/0!	#DIV/0!
BLOC1S1	82.8476	52.6008	82.4902	54.5758	-0.655375	-0.00623717	-0.602199
BLOC1S1-RDH5	1.03177	3.17573	0	0	1.62197	#NUM!	#NUM!
BLOC1S2	32.453	35.2929	28.4037	28.2723	0.121026	-0.192273	-0.198963
BLOC1S3	3.57692	3.89779	4.11853	4.78546	0.123939	0.203412	0.41994
BLVRA	23.8467	32.711	22.6823	25.3011	0.455986	-0.0722227	0.0854105
BLVRB	30.1139	22.0949	26.4635	12.8174	-0.446716	-0.186426	-1.23233
BLZF1	5.77001	6.32089	7.22531	11.2991	0.131554	0.324486	0.969562
BMF	16.9657	14.5446	15.0018	13.5472	-0.222137	-0.177485	-0.324626
BMI1	1.25694	2.18011	3.19408	4.26011	0.794485	1.34548	1.76097
BMP1	2.51893	1.82168	1.37387	4.29451	-0.467541	-0.874566	0.769682
BMP10	0	0	0	0	#DIV/0!	#DIV/0!	#DIV/0!
BMP15	0	0	0	0	#DIV/0!	#DIV/0!	#DIV/0!
BMP2	2.90666	1.35746	3.80317	28.9323	-1.09845	0.38784	3.31525
BMP2K	8.68758	10.0813	8.0622	13.5812	0.214655	-0.107781	0.644585
BMP3	0	0.080213	0.0809032	0	#DIV/0!	#DIV/0!	#DIV/0!
BMP4	3.14758	5.27061	6.76628	5.1359	0.743727	1.10412	0.706374
BMP5	0	0	0	0	#DIV/0!	#DIV/0!	#DIV/0!
BMP6	3.93866	4.03198	2.16562	3.60806	0.0337836	-0.862925	-0.126482
BMP7	3.17695	2.55219	2.34014	4.78559	-0.315907	-0.441048	0.591054
BMP8A	0.580874	1.06358	1.07273	0.928122	0.872631	0.88499	0.676089
BMP8B	0	0.505977	0.388424	0.391055	#DIV/0!	#DIV/0!	#DIV/0!
BMPER	0.282038	0.695172	0.140231	1.0037	1.30148	-1.00808	1.83137
BMPR1A	6.99717	7.67966	8.00831	8.32275	0.134271	0.194726	0.250289
BMPR1B	1.09209	0.745418	0.668294	0.427083	-0.55097	-0.708537	-1.3545
BMPR2	7.12074	9.18642	10.4331	15.0197	0.367476	0.551069	1.07676
BMS1	8.77059	7.23421	8.83555	7.22749	-0.277838	0.010646	-0.279179
BMS1P1	0.223472	0	0	0	#NUM!	#NUM!	#NUM!
BMS1P4	2.83028	1.26838	2.04687	1.30808	-1.15796	-0.467525	-1.11349
BMX	0	0	0	0	#DIV/0!	#DIV/0!	#DIV/0!
BNC1	0.102118	0.201361	0.203094	0.103832	0.979547	0.99191	0.0240139
BNC2	4.30972	3.72664	3.61819	1.72409	-0.209719	-0.252326	-1.32176
BNIP1	13.3729	8.00496	9.49863	5.3418	-0.740346	-0.493521	-1.32391
BNIP2	25.356	30.5758	28.1235	24.5916	0.270063	0.149449	-0.0441616
BNIP3	22.8059	34.902	38.5871	40.1476	0.613903	0.758712	0.815907
BNIP3L	29.6604	29.2429	33.4362	27.7956	-0.0204517	0.172873	-0.0936815
BNIPL	1.66207	0.20149	0.812896	1.46698	-3.0442	-1.03184	-0.180132
BOC	0.532538	1.13542	1.143	0.666987	1.09227	1.10187	0.324774
BOD1	101.061	96.7273	89.6598	69.4961	-0.0632313	-0.172693	-0.540222
BOD1L	25.6969	26.8356	26.5477	21.3093	0.0625538	0.0469925	-0.270111
BOD1P	0	0	0	0	#DIV/0!	#DIV/0!	#DIV/0!
BOK	20.6931	15.3991	20.5672	19.3252	-0.426304	-0.00880439	-0.0986664
BOK-AS1	0.767476	0	0.802972	0	#NUM!	0.065228	#NUM!
BOLA1	22.3755	12.409	8.34387	7.10969	-0.850533	-1.42313	-1.65406
BOLA2	0	0	0	0	#DIV/0!	#DIV/0!	#DIV/0!
BOLA2B	0	0	0	0	#DIV/0!	#DIV/0!	#DIV/0!
BOLA3	75.3843	97.328	76.7475	62.0496	0.368591	0.0258557	-0.280842
BOLL	0.175383	0.172915	0.174402	0.178327	-0.0204459	-0.00809233	0.0240162
BOP1	5.2015	3.69237	4.13793	2.53862	-0.494381	-0.330018	-1.03488
BORA	7.06828	9.01629	10.1057	10.8391	0.351175	0.515738	0.616814
BPESC1	0	0	0	0	#DIV/0!	#DIV/0!	#DIV/0!
BPGM	19.1725	17.7741	25.041	20.9491	-0.109262	0.385254	0.12785
BPHL	7.70563	7.84761	12.8763	11.6402	0.0263404	0.740733	0.595131
BPI	0	0	0	0	#DIV/0!	#DIV/0!	#DIV/0!
BPIFA1	0	0	0	0	#DIV/0!	#DIV/0!	#DIV/0!
BPIFA2	0	0	0	0	#DIV/0!	#DIV/0!	#DIV/0!
BPIFA3	0	0	0	0	#DIV/0!	#DIV/0!	#DIV/0!
BPIFA4P	0	0	0	0	#DIV/0!	#DIV/0!	#DIV/0!
BPIFB1	0	0	0	0	#DIV/0!	#DIV/0!	#DIV/0!
BPIFB2	0	0	0.265441	0	#DIV/0!	#DIV/0!	#DIV/0!
BPIFB3	0	0	0	0	#DIV/0!	#DIV/0!	#DIV/0!
BPIFB4	0	0	0.227912	0	#DIV/0!	#DIV/0!	#DIV/0!
BPIFB6	0	0	0	0	#DIV/0!	#DIV/0!	#DIV/0!
BPIFC	0	0	0	0	#DIV/0!	#DIV/0!	#DIV/0!
BPNT1	8.79598	8.47508	10.7347	8.94361	-0.0536173	0.287366	0.024013
BPTF	27.6367	27.9623	23.759	24.3193	0.0168977	-0.218111	-0.184484
BPY2	0	0	0	0	#DIV/0!	#DIV/0!	#DIV/0!
BPY2C	0	0	0	0	#DIV/0!	#DIV/0!	#DIV/0!
BRAF	8.22045	5.67332	11.1173	8.02409	-0.535024	0.435517	-0.0348796
BRAP	13.0779	11.0353	11.0131	11.6203	-0.245005	-0.24791	-0.170484
BRAT1	20.0591	15.1885	16.7554	14.8481	-0.401277	-0.259631	-0.433979
BRCA1	14.7158	12.0051	14.504	13.1749	-0.293719	-0.0209151	-0.159574
BRCA2	13.6664	14.98	14.5893	14.141	0.132404	0.0942774	0.0492509
BRCC3	13.273	9.89978	12.0147	10.7285	-0.423026	-0.143694	-0.307046
BRD1	7.97244	8.16255	6.60655	10.7044	0.0339986	-0.271124	0.425111
BRD2	69.0852	62.9385	66.0741	76.0608	-0.134434	-0.0642918	0.138776
BRD3	30.3817	26.0114	27.9412	26.1778	-0.224059	-0.120809	-0.214859
BRD4	16.609	16.9696	16.2707	18.0191	0.0309873	-0.0296889	0.117562
BRD7	20.3719	15.4351	15.781	12.6487	-0.400366	-0.368392	-0.687591
BRD7P3	0.803371	0.99008	0.60027	1.02807	0.301479	-0.420455	0.3558
BRD8	20.2947	21.44	22.7595	26.0758	0.0792019	0.165366	0.361609
BRD9	15.7512	18.9891	15.6535	20.5856	0.26971	-0.00897648	0.386174
BRDT	0.160354	0.126917	0	1.92258	-0.337375	#NUM!	3.58371
BRE	11.3219	5.56113	6.80556	9.10186	-1.02567	-0.73433	-0.314883
BREA2	0.570432	0	0	0.580006	#NUM!	#NUM!	0.0240129
BRF1	6.95724	5.93805	5.54048	5.38979	-0.228526	-0.328504	-0.368286
BRF2	11.5705	10.6165	12.2562	11.2532	-0.124143	0.0830605	-0.0401159
BRI3	28.8352	39.1864	35.6487	22.1875	0.442522	0.306018	-0.378084
BRI3BP	18.6888	12.9818	11.8264	12.0925	-0.525684	-0.660163	-0.628061
BRIP1	8.24512	7.62796	7.0197	8.15382	-0.112243	-0.232131	-0.0160644
BRIX1	51.3456	55.225	48.1047	51.3444	0.105081	-0.0940628	-3.37177e-05
BRK1	141.085	141.402	132.863	150.578	0.00323792	-0.0866252	0.0939464
BRMS1	25.3508	23.2736	21.562	22.4275	-0.123337	-0.23354	-0.176762
BRMS1L	5.49637	3.73725	4.90023	7.70845	-0.556502	-0.16563	0.487962
BROX	4.59389	5.73703	6.09094	2.4912	0.320588	0.406949	-0.882875
BRP44	14.2986	9.26558	13.2571	15.2268	-0.625921	-0.109109	0.0907389
BRP44L	8.43616	7.12922	14.9803	9.80315	-0.242842	0.828408	0.216659
BRPF1	8.19233	7.97855	7.55062	10.6656	-0.0381473	-0.117679	0.380619
BRPF3	10.1276	11.9668	11.9929	14.9354	0.240745	0.243888	0.560444
BRS3	0	0	0	0.381052	#DIV/0!	#DIV/0!	#DIV/0!
BRSK1	3.44663	2.62582	4.51788	4.30096	-0.392418	0.39046	0.319472
BRSK2	4.09802	2.02017	3.26008	3.61122	-1.02045	-0.33002	-0.182441
BRWD1	20.6148	20.1215	19.8753	19.119	-0.0349426	-0.0527038	-0.108673
BRWD3	10.6026	10.031	10.0819	11.9058	-0.0799527	-0.0726505	0.167246
BSCL2	13.1145	12.9603	22.193	22.4165	-0.0170637	0.758942	0.773398
BSDC1	22.997	23.4404	21.1816	27.2685	0.0275515	-0.118634	0.24579
BSG	413.304	390.164	369.597	338.444	-0.0831227	-0.16125	-0.288286
BSN	0.998213	0.81545	0.765744	0.985968	-0.291751	-0.382486	-0.0178069
BSN-AS2	0.376044	0.370752	0.373942	0	-0.020447	-0.00808696	#NUM!
BSND	0.388712	0.766481	0	0	0.979548	#NUM!	#NUM!
BSPH1	0	0	0	0	#DIV/0!	#DIV/0!	#DIV/0!
BSPRY	3.15748	2.69796	1.88389	3.85256	-0.226905	-0.745059	0.287044
BST1	0	0	0.352931	1.08262	#DIV/0!	#DIV/0!	#DIV/0!
BST2	26.0424	20.1739	19.7309	18.2835	-0.368372	-0.400406	-0.51032
BSX	0	0	0	0	#DIV/0!	#DIV/0!	#DIV/0!
BTAF1	18.4267	18.6864	19.3052	20.7434	0.0201909	0.0671918	0.170855
BTBD1	35.4753	28.8997	27.803	30.7213	-0.29576	-0.351574	-0.207576
BTBD10	15.6718	21.0522	21.4282	26.4916	0.4258	0.45134	0.757364
BTBD11	8.49692	5.01466	3.7041	1.82298	-0.760788	-1.19782	-2.22064
BTBD16	0	0	0	0.279558	#DIV/0!	#DIV/0!	#DIV/0!
BTBD17	12.5824	8.4719	5.49308	1.56019	-0.57065	-1.19572	-3.01161
BTBD18	1.27109	0.783251	0.948045	0.64701	-0.69852	-0.423039	-0.974206
BTBD19	0	0.3262	0.329006	0.336409	#DIV/0!	#DIV/0!	#DIV/0!
BTBD2	45.5911	38.5017	40.691	49.396	-0.24383	-0.164042	0.115642
BTBD3	34.8776	34.1737	31.5012	42.8105	-0.0294143	-0.146894	0.295664
BTBD6	6.7797	4.53824	4.87051	8.63676	-0.579089	-0.477149	0.349269
BTBD7	20.3636	23.0401	20.6832	21.8291	0.178154	0.0224668	0.10026
BTBD8	0.364421	0.718583	1.08715	0.741074	0.979549	1.57687	1.02401
BTBD9	2.10939	2.31539	1.83283	2.59427	0.134429	-0.202753	0.298503
BTC	0.405198	0	0	0	#NUM!	#NUM!	#NUM!
BTD	9.95053	7.41768	6.99882	11.5982	-0.423805	-0.507662	0.221056
BTF3	354.079	336.88	322.934	297.921	-0.0718365	-0.132832	-0.249141
BTF3L4	43.0825	47.7569	41.2205	34.8077	0.148607	-0.06374	-0.307695
BTF3P11	0	0	0	0	#DIV/0!	#DIV/0!	#DIV/0!
BTG1	16.4923	17.8465	15.2	12.1678	0.113849	-0.117721	-0.438724
BTG2	1.79887	2.83768	4.47203	7.68207	0.657621	1.31384	2.0944
BTG3	30.2432	30.1725	32.9328	32.5812	-0.00337656	0.122914	0.107429
BTG4	0	0	0.570139	0	#DIV/0!	#DIV/0!	#DIV/0!
BTK	0	0	0.372693	0.571619	#DIV/0!	#DIV/0!	#DIV/0!
BTLA	0.157211	0.442684	0.703501	0	1.49358	2.16185	#NUM!
BTN1A1	0.170334	0.167936	0	0	-0.0204549	#NUM!	#NUM!
BTN2A1	2.28797	3.09035	2.43318	3.0329	0.433702	0.0887749	0.40663
BTN2A2	7.63978	7.88253	6.1598	5.98212	0.0451277	-0.310648	-0.352874
BTN2A3	0.593909	1.1711	1.96863	2.21422	0.97955	1.72888	1.89848
BTN3A1	1.66414	2.32274	0.677857	0.79493	0.481051	-1.29572	-1.06588
BTN3A2	0.533572	0.169415	1.08329	0.174717	-1.65512	1.02166	-1.61066
BTN3A3	0.421194	0.415266	1.0471	0.214131	-0.0204491	1.31384	-0.975991
BTNL2	0	0.76781	0	0	#DIV/0!	#DIV/0!	#DIV/0!
BTNL3	0	0.198955	0	0	#DIV/0!	#DIV/0!	#DIV/0!
BTNL8	0	0	0	0	#DIV/0!	#DIV/0!	#DIV/0!
BTNL9	0	0	0.271839	0	#DIV/0!	#DIV/0!	#DIV/0!
BTRC	10.1457	10.8413	10.32	11.1018	0.0956694	0.0245746	0.129925
BUB1	48.6298	55.0833	71.7218	56.2518	0.179774	0.560571	0.210059
BUB1B	76.3684	71.1881	67.9134	46.1105	-0.10134	-0.16928	-0.72788
BUB3	107.865	90.9483	82.2898	79.4152	-0.246108	-0.390441	-0.44174
BUD13	18.2663	18.2315	21.7521	19.2608	-0.00275117	0.25197	0.0764832
BUD31	62.6177	60.0313	50.6391	47.1658	-0.0608556	-0.306319	-0.408829
BVES	1.38243	1.27863	1.45983	1.92853	-0.112608	0.0785939	0.480295
BYSL	11.6357	9.22741	14.086	13.117	-0.33456	0.275704	0.17288
BZRAP1	0.923021	1.09716	0.430384	0.437973	0.249339	-1.10074	-1.07552
BZW1	26.5481	26.9324	26.0305	36.2502	0.0207342	-0.0284056	0.44938
BZW2	54.5227	61.4671	60.3654	55.6085	0.172957	0.146865	0.0284484
C10orf10	1.94683	1.43957	2.66192	1.23719	-0.435489	0.45134	-0.65406
C10orf103	0.339766	0	0.506798	0	#NUM!	0.576869	#NUM!
C10orf105	1.76063	1.63374	1.35354	1.34556	-0.107913	-0.379354	-0.387885
C10orf107	0	0	0	0	#DIV/0!	#DIV/0!	#DIV/0!
C10orf108	0.866564	1.1919	1.12236	1.58817	0.459885	0.373157	0.873987
C10orf11	0.663093	0.65376	0	0	-0.0204501	#NUM!	#NUM!
C10orf111	0	0.299645	0.305681	0	#DIV/0!	#DIV/0!	#DIV/0!
C10orf113	0	1.24152	0	0	#DIV/0!	#DIV/0!	#DIV/0!
C10orf114	7.84586	10.4803	9.8154	15.1831	0.417677	0.323115	0.952463
C10orf116	0.982184	1.93672	1.95338	3.99468	0.97955	0.991907	2.02401
C10orf118	14.5919	17.3077	16.5727	12.4268	0.246246	0.183641	-0.231713
C10orf12	12.34	12.882	12.0648	13.1798	0.0620142	-0.0325384	0.0949861
C10orf120	0	0	0	0	#DIV/0!	#DIV/0!	#DIV/0!
C10orf122	0	0	0	0	#DIV/0!	#DIV/0!	#DIV/0!
C10orf125	14.6112	14.4055	9.68631	18.9832	-0.0204549	-0.593056	0.377649
C10orf128	0	0	0	0	#DIV/0!	#DIV/0!	#DIV/0!
C10orf129	0	0.295499	0.596084	1.52374	#DIV/0!	#DIV/0!	#DIV/0!
C10orf131	0.46911	0	0	0	#NUM!	#NUM!	#NUM!
C10orf136	0	0	0	0	#DIV/0!	#DIV/0!	#DIV/0!
C10orf137	12.2448	10.8552	12.5855	11.402	-0.173783	0.0395933	-0.102882
C10orf140	1.82957	2.49759	2.79898	6.36786	0.449032	0.613397	1.7993
C10orf18	27.8669	23.6325	24.0481	22.5266	-0.23778	-0.21263	-0.306923
C10orf2	28.4755	21.7062	24.5147	18.9007	-0.391614	-0.216074	-0.591282
C10orf25	2.39708	2.06793	2.53266	0.913993	-0.213091	0.0793754	-1.39102
C10orf26	20.5248	20.1223	18.9182	23.2142	-0.0285729	-0.117593	0.177639
C10orf27	0	0	0	0	#DIV/0!	#DIV/0!	#DIV/0!
C10orf28	11.0971	10.2396	10.0447	9.83675	-0.116023	-0.143748	-0.173929
C10orf32,C10orf32-AS3MT	2.60487	1.57247	2.08425	3.29031	-0.728179	-0.321683	0.337012
C10orf32-AS3MT	0.000151617	0	0.000658816	0	#NUM!	2.11944	#NUM!
C10orf35	19.2924	21.0771	17.1105	19.086	0.127644	-0.173151	-0.0155179
C10orf40	0	0	0.279044	0	#DIV/0!	#DIV/0!	#DIV/0!
C10orf44	0	0	0	0	#DIV/0!	#DIV/0!	#DIV/0!
C10orf46	23.3971	22.3215	23.6768	20.2913	-0.0678957	0.0171444	-0.205468
C10orf47	4.17612	2.69757	4.43916	7.32105	-0.630503	0.0881235	0.809887
C10orf53	0	0	0	0	#DIV/0!	#DIV/0!	#DIV/0!
C10orf54	0.205588	0.101347	0	0.111294	-1.02045	#NUM!	-0.88538
C10orf55	0.26674	0.951393	0.246044	0.595994	1.83461	-0.116518	1.15986
C10orf57	23.1767	27.4511	25.9893	22.7885	0.244189	0.165243	-0.0243692
C10orf58	52.5969	63.7273	70.2621	79.253	0.276934	0.417769	0.591488
C10orf62	0.874301	0	0	0.444487	#NUM!	#NUM!	-0.975989
C10orf67	0.32918	0	0	0	#NUM!	#NUM!	#NUM!
C10orf68	0	0	0.17831	0.364644	#DIV/0!	#DIV/0!	#DIV/0!
C10orf71	0	0	0	0	#DIV/0!	#DIV/0!	#DIV/0!
C10orf76	3.813	4.32893	4.82577	4.22945	0.183084	0.339833	0.149544
C10orf81	0	0	0	0	#DIV/0!	#DIV/0!	#DIV/0!
C10orf82	6.91547	4.54542	10.8883	12.3052	-0.605414	0.65488	0.831369
C10orf88	4.37746	5.85722	7.15133	4.92782	0.420122	0.708118	0.170856
C10orf90	0	0	0.46753	0.15935	#DIV/0!	#DIV/0!	#DIV/0!
C10orf91	0	0	0	0	#DIV/0!	#DIV/0!	#DIV/0!
C10orf92	0	0	0	0	#DIV/0!	#DIV/0!	#DIV/0!
C10orf93	0.654479	0.322634	0.32541	1.99639	-1.02045	-1.00809	1.60897
C10orf95	5.16136	2.7284	3.39336	2.61717	-0.919696	-0.605037	-0.979744
C10orf96	2.11782	0.89486	1.20341	0.307623	-1.24285	-0.815452	-2.78334
C10orf99	0	0	0	0	#DIV/0!	#DIV/0!	#DIV/0!
C11orf1	9.67516	14.4078	15.6944	7.47185	0.574493	0.697892	-0.37282
C11orf10	116.714	124.096	93.304	130.307	0.088479	-0.322967	0.158937
C11orf16	0.550134	1.06999	1.04438	0.55301	0.959742	0.924792	0.0075225
C11orf2	39.5194	37.613	40.2712	34.4139	-0.0713297	0.0271874	-0.19957
C11orf20	1.69709	0.836604	0	0	-1.02045	#NUM!	#NUM!
C11orf21	0	0	0	0	#DIV/0!	#DIV/0!	#DIV/0!
C11orf24	27.3628	29.089	30.5223	28.064	0.0882578	0.157648	0.0365048
C11orf30	5.2566	6.43647	5.48013	6.3793	0.29214	0.0600802	0.279268
C11orf31	107.619	95.4115	89.1862	78.1359	-0.173698	-0.27104	-0.461875
C11orf34	0.33859	0	0	0	#NUM!	#NUM!	#NUM!
C11orf35	0.715329	0.235087	0.711329	0.242445	-1.60541	-0.00808995	-1.56095
C11orf36	0.570133	0	0	0	#NUM!	#NUM!	#NUM!
C11orf40	0	0	0	0	#DIV/0!	#DIV/0!	#DIV/0!
C11orf41	0.826785	0.582249	0.70471	0.440347	-0.505876	-0.230483	-0.908871
C11orf42	0.483777	0	1.44322	1.47569	#NUM!	1.57688	1.60898
C11orf45	0.263424	0.129858	0	1.07138	-1.02045	#NUM!	2.02401
C11orf46	27.1409	23.9122	24.6922	24.0735	-0.182722	-0.136413	-0.173023
C11orf48	74.7588	74.1071	60.1998	59.9019	-0.0126316	-0.312485	-0.319642
C11orf49	16.0454	11.5108	12.9155	14.2089	-0.479172	-0.313056	-0.175365
C11orf51	41.8475	31.9604	54.2836	34.7052	-0.388856	0.375375	-0.26999
C11orf52	0.149182	1.43554	2.41316	1.48048	3.26645	4.01578	3.31092
C11orf53	0	0	0	0	#DIV/0!	#DIV/0!	#DIV/0!
C11orf54	6.81232	5.29174	5.33727	4.19797	-0.364404	-0.352044	-0.698454
C11orf57	30.7465	23.7576	22.414	22.3519	-0.372033	-0.456022	-0.460025
C11orf58	36.0161	38.096	35.8147	36.4994	0.0809976	-0.00809011	0.0192308
C11orf61	10.7222	14.3152	11.1065	11.8106	0.416947	0.0508033	0.139481
C11orf63	1.1658	1.08278	1.3067	1.38339	-0.10658	0.164608	0.246888
C11orf65	0	0	0	0	#DIV/0!	#DIV/0!	#DIV/0!
C11orf66	0	0	0.353202	0.36115	#DIV/0!	#DIV/0!	#DIV/0!
C11orf67	10.8696	18.3713	21.6176	18.9463	0.757155	0.991908	0.801617
C11orf68	12.7412	9.92176	14.6677	14.3168	-0.360833	0.203142	0.168208
C11orf70	0.452839	1.77285	2.74633	2.78593	1.969	2.60043	2.62109
C11orf71	10.39	10.2438	17.5642	10.5644	-0.0204447	0.757442	0.0240152
C11orf73	21.9116	20.163	16.5389	17.3002	-0.119985	-0.405832	-0.340906
C11orf74	26.7114	24.1408	15.4945	21.8787	-0.145982	-0.785699	-0.287929
C11orf75	13.5859	20.3833	30.5443	21.0212	0.585277	1.16879	0.629735
C11orf80	3.68674	2.77959	2.16408	2.64609	-0.407474	-0.768592	-0.478484
C11orf82	21.4579	21.0237	25.072	24.1362	-0.0294923	0.224568	0.16969
C11orf83	20.9612	19.6457	18.2707	18.9449	-0.0935077	-0.198189	-0.145912
C11orf84	62.4876	61.101	61.6267	70.8574	-0.0323739	-0.0200144	0.181349
C11orf85	0	0	0	0	#DIV/0!	#DIV/0!	#DIV/0!
C11orf86	0.925668	1.82528	0.460246	1.41181	0.979551	-1.00809	0.608979
C11orf87	0.156944	0.464204	0.390165	0.319156	1.56451	1.31383	1.02401
C11orf88	0	0	0	0	#DIV/0!	#DIV/0!	#DIV/0!
C11orf9	3.16885	3.04425	2.90545	5.86289	-0.0578725	-0.125198	0.887653
C11orf91	0	0.64331	0	0	#DIV/0!	#DIV/0!	#DIV/0!
C11orf92	0.679811	1.08914	0.507007	0.604818	0.679984	-0.423128	-0.168633
C11orf93	1.12335	1.10754	0.372355	0	-0.0204487	-1.59306	#NUM!
C11orf94	0	0	0	2.97254	#DIV/0!	#DIV/0!	#DIV/0!
C11orf95	15.3102	17.1568	17.3044	21.1815	0.164287	0.176646	0.468312
C11orf96	0.403378	1.5908	0.401122	0.820296	1.97955	-0.00809131	1.02401
C12orf10	26.0392	25.6727	29.4651	26.4762	-0.0204501	0.178322	0.0240109
C12orf11	30.8983	27.8981	24.7421	22.8186	-0.147361	-0.32056	-0.437317
C12orf12	0	0	0	0	#DIV/0!	#DIV/0!	#DIV/0!
C12orf23	9.25343	11.5093	9.20169	15.054	0.31474	-0.00808938	0.702087
C12orf24	12.2157	11.2823	9.48257	7.49604	-0.114675	-0.365387	-0.704536
C12orf26	4.06216	5.75961	3.3644	2.73578	0.503724	-0.271898	-0.570295
C12orf29	9.83091	11.0279	9.84367	8.81793	0.165761	0.00187133	-0.156885
C12orf32	45.7661	45.3012	48.3577	45.2425	-0.0147301	0.0794663	-0.0166007
C12orf33	0.675174	0.887561	1.119	0.686506	0.394587	0.728879	0.024013
C12orf34	0.921032	1.3621	1.98441	8.5845	0.564509	1.10739	3.22041
C12orf35	53.5059	80.3432	76.582	92.6461	0.586478	0.517307	0.792032
C12orf36	0.300639	0.148204	0	0.305684	-1.02045	#NUM!	0.0240089
C12orf37	0	0	0	0	#DIV/0!	#DIV/0!	#DIV/0!
C12orf39	0	0	0	0	#DIV/0!	#DIV/0!	#DIV/0!
C12orf4	4.60968	3.80781	5.8228	4.81373	-0.275705	0.337046	0.0624886
C12orf40	0	0	0.173192	0	#DIV/0!	#DIV/0!	#DIV/0!
C12orf41	22.3359	24.2645	21.7997	23.3417	0.119483	-0.0350561	0.0635453
C12orf42	0	0.399131	0	0	#DIV/0!	#DIV/0!	#DIV/0!
C12orf43	17.1167	13.7602	12.3075	14.9942	-0.314903	-0.475867	-0.191
C12orf44	67.3546	58.4339	52.9601	51.9289	-0.204971	-0.346871	-0.375239
C12orf45	44.1117	52.189	41.6718	32.5178	0.242584	-0.0820899	-0.439932
C12orf47	26.1718	28.8799	26.2199	21.5651	0.142053	0.00264903	-0.279315
C12orf48	20.9227	22.4724	20.1712	19.212	0.103085	-0.0527721	-0.123061
C12orf49	28.0625	34.9302	31.3937	41.3735	0.315831	0.161832	0.560063
C12orf5	9.52977	9.06402	8.86329	11.0007	-0.0722904	-0.104599	0.207082
C12orf50	0	0	0	0	#DIV/0!	#DIV/0!	#DIV/0!
C12orf51	3.53376	3.27908	3.57305	4.28753	-0.107913	0.015952	0.278943
C12orf52	24.1758	17.3091	25.7578	17.2656	-0.482033	0.0914457	-0.485663
C12orf53	0.688987	0.905719	0.913512	0	0.394587	0.406947	#NUM!
C12orf54	0	0	0	0	#DIV/0!	#DIV/0!	#DIV/0!
C12orf56	1.21086	0.322164	0.974808	1.10807	-1.91016	-0.312842	-0.127983
C12orf57	203.871	152.438	170.077	136.34	-0.419434	-0.261469	-0.580448
C12orf59	0	0	0	0	#DIV/0!	#DIV/0!	#DIV/0!
C12orf60	3.44962	2.42933	2.94028	4.00859	-0.505879	-0.230484	0.216657
C12orf61	2.75071	1.80799	3.03925	8.39062	-0.605417	0.143911	1.60897
C12orf62	54.6499	57.3198	42.7816	39.0152	0.0688147	-0.353228	-0.486183
C12orf65	10.6194	15.808	12.8031	15.3435	0.573953	0.269791	0.530925
C12orf66	2.07085	4.45461	3.74412	3.44553	1.10508	0.854404	0.734503
C12orf67	0	0	0	0.30536	#DIV/0!	#DIV/0!	#DIV/0!
C12orf68	3.5852	2.28718	1.468	0.214433	-0.648484	-1.2882	-4.06345
C12orf69	0.475371	0.468681	0.236357	0	-0.0204476	-1.00809	#NUM!
C12orf70	0	0	0	0	#DIV/0!	#DIV/0!	#DIV/0!
C12orf71	0	0.589356	0	0	#DIV/0!	#DIV/0!	#DIV/0!
C12orf73	6.68301	4.49246	3.02074	4.63308	-0.572992	-1.1456	-0.528526
C12orf74	0	0	0	0	#DIV/0!	#DIV/0!	#DIV/0!
C12orf75	30.0348	26.92	22.1092	31.3321	-0.157957	-0.441988	0.0610064
C12orf76	9.07825	8.43902	6.19028	6.32957	-0.105339	-0.55241	-0.520307
C12orf77	0	0	0	0	#DIV/0!	#DIV/0!	#DIV/0!
C13orf15	0.502735	0	0	11.2458	#NUM!	#NUM!	4.48344
C13orf16	0	0	0	0	#DIV/0!	#DIV/0!	#DIV/0!
C13orf26	0	0	0	0	#DIV/0!	#DIV/0!	#DIV/0!
C13orf27	11.5237	8.99456	11.9368	13.67	-0.357479	0.0508121	0.246409
C13orf30	0.14545	0.286806	0.144637	0	0.979552	-0.00808664	#NUM!
C13orf33	1.2386	0.407057	0.615839	0.209899	-1.60541	-1.00809	-2.56094
C13orf35	0	0	0	0	#DIV/0!	#DIV/0!	#DIV/0!
C14orf1	67.7692	56.1248	57.6186	99.9145	-0.271991	-0.234095	0.560064
C14orf101	7.54267	4.81186	6.17687	5.97751	-0.648481	-0.288199	-0.335531
C14orf102	3.7901	5.57571	3.15293	6.17025	0.55692	-0.265543	0.703093
C14orf105	0	0.192719	0	0	#DIV/0!	#DIV/0!	#DIV/0!
C14orf109	48.5759	33.7055	41.1128	43.3197	-0.527257	-0.240653	-0.165217
C14orf118	18.402	19.9174	16.7083	21.9642	0.114167	-0.139298	0.255291
C14orf119	41.7784	43.4265	38.6551	42.7051	0.0558184	-0.112098	0.0316511
C14orf126	13.479	11.8526	11.049	9.81594	-0.18551	-0.286798	-0.457515
C14orf128	5.05392	4.98278	2.09402	5.9952	-0.020452	-1.27113	0.246405
C14orf129	51.8808	53.5408	54.9658	48.5611	0.045438	0.0833335	-0.0953996
C14orf132	22.8336	24.2158	26.0811	20.5186	0.0847903	0.191846	-0.154226
C14orf135	19.811	23.9388	24.1448	20.8804	0.273049	0.285411	0.0758476
C14orf142	11.7388	18.0538	14.9428	16.2367	0.621018	0.348166	0.467974
C14orf148	0	0	0.816218	0	#DIV/0!	#DIV/0!	#DIV/0!
C14orf149	5.00559	6.83326	3.44603	6.65563	0.449034	-0.538605	0.411035
C14orf153	20.2469	20.3959	19.696	18.349	0.0105781	-0.0397984	-0.142
C14orf159	7.45035	4.90115	5.38919	4.32677	-0.604188	-0.46724	-0.784018
C14orf162	1.14824	1.50944	1.90304	0.389172	0.394589	0.728882	-1.56094
C14orf165	0	0	0	0	#DIV/0!	#DIV/0!	#DIV/0!
C14orf166	199.766	197.483	176.221	152.885	-0.0165826	-0.180925	-0.385864
C14orf166B	0	0	0	0	#DIV/0!	#DIV/0!	#DIV/0!
C14orf167	4.53565	8.72036	5.71581	5.88995	0.943078	0.333649	0.376946
C14orf169	34.369	26.9817	28.6131	24.9793	-0.349127	-0.264432	-0.460375
C14orf176	5.51708	3.72988	3.07919	2.45225	-0.564776	-0.841354	-1.1698
C14orf177	0	0	0	0	#DIV/0!	#DIV/0!	#DIV/0!
C14orf178	0	2.12242	2.14068	0	#DIV/0!	#DIV/0!	#DIV/0!
C14orf180	0	0	0	0	#DIV/0!	#DIV/0!	#DIV/0!
C14orf182	0.181707	0	0	0	#NUM!	#NUM!	#NUM!
C14orf183	0	0	0	0	#DIV/0!	#DIV/0!	#DIV/0!
C14orf184	0	0	0	0	#DIV/0!	#DIV/0!	#DIV/0!
C14orf19	11.2203	4.91661	12.3973	12.6762	-1.19038	0.143915	0.176011
C14orf2	125.221	134.599	122.445	124.221	0.104191	-0.0323427	-0.0115674
C14orf21	23.7728	21.2635	19.9842	16.4468	-0.160933	-0.250452	-0.531505
C14orf23	0	0	0	0	#DIV/0!	#DIV/0!	#DIV/0!
C14orf28	2.8365	3.12558	3.98207	2.20549	0.140012	0.489407	-0.363013
C14orf33	1.38464	2.04773	1.3769	1.75985	0.564515	-0.00808715	0.345942
C14orf34	0	0.988081	0	0	#DIV/0!	#DIV/0!	#DIV/0!
C14orf37	3.60204	4.941	3.73763	7.16576	0.455989	0.0533096	0.992306
C14orf38	0	0	0	0	#DIV/0!	#DIV/0!	#DIV/0!
C14orf39	0.352433	0.521208	0.175231	0.179174	0.56451	-1.00809	-0.975988
C14orf43	5.85236	5.17576	5.03941	7.9131	-0.177248	-0.215764	0.435224
C14orf45	0.389086	0.169958	0.689473	0	-1.19491	0.825405	#NUM!
C14orf48	0	0.257064	0	0	#DIV/0!	#DIV/0!	#DIV/0!
C14orf49	0	0	0.145913	0.745981	#DIV/0!	#DIV/0!	#DIV/0!
C14orf50	0.377281	0	0	0	#NUM!	#NUM!	#NUM!
C14orf55	0	0	0	0.161836	#DIV/0!	#DIV/0!	#DIV/0!
C14orf64	0	0	0	0	#DIV/0!	#DIV/0!	#DIV/0!
C14orf70	0	0	0	0	#DIV/0!	#DIV/0!	#DIV/0!
C14orf79	1.6083	1.84994	2.1324	2.45294	0.201942	0.406942	0.608975
C14orf80	2.74605	4.46565	3.03829	2.81793	0.701512	0.145902	0.0372779
C14orf82	1.33894	0.220016	0.887634	0.453804	-2.60541	-0.593054	-1.56095
C14orf86	0	0	0	0	#DIV/0!	#DIV/0!	#DIV/0!
C14orf93	4.60291	4.87767	5.6379	3.20741	0.0836459	0.292612	-0.521137
C15orf17	17.9064	18.1853	16.8691	16.838	0.0222974	-0.0860923	-0.0887545
C15orf2	0.114575	1.75092	5.24098	7.68888	3.93375	5.51547	6.06841
C15orf23	44.8903	44.5622	44.3449	37.3046	-0.0105833	-0.0176355	-0.26705
C15orf24	34.2863	33.8037	44.7491	43.0325	-0.0204511	0.384226	0.327794
C15orf26	0	0	0	0	#DIV/0!	#DIV/0!	#DIV/0!
C15orf27	3.28933	4.25648	2.24877	2.09034	0.371867	-0.548658	-0.654056
C15orf29	10.1358	6.48678	7.78038	8.31707	-0.643886	-0.381547	-0.285313
C15orf32	0	0	0	0	#DIV/0!	#DIV/0!	#DIV/0!
C15orf33	0.84729	1.63231	0	1.3286	0.945987	#NUM!	0.648979
C15orf34	0.729781	1.43902	0.7257	0	0.979551	-0.00809032	#NUM!
C15orf37	3.35869	6.92125	5.19055	5.45073	1.04313	0.627989	0.698551
C15orf38,C15orf38-AP3S2	5.15874	3.29012	3.01731	3.70182	-0.648879	-0.773756	-0.478784
C15orf38-AP3S2	4.63061	7.72194	3.94123	1.99374	0.737761	-0.232556	-1.21572
C15orf39	26.0111	17.9725	14.3109	16.3672	-0.533336	-0.862013	-0.66832
C15orf40	9.18248	5.11499	4.81041	11.6721	-0.844152	-0.932724	0.346108
C15orf41	8.07856	7.53704	5.73751	6.17892	-0.1001	-0.493673	-0.386743
C15orf42	20.5237	20.4406	18.8178	19.6656	-0.0058533	-0.125193	-0.0616166
C15orf43	0	0	0	0	#DIV/0!	#DIV/0!	#DIV/0!
C15orf44	15.3728	15.7624	15.4708	18.6802	0.0361073	0.00916784	0.28113
C15orf48	0	0	0	0.776238	#DIV/0!	#DIV/0!	#DIV/0!
C15orf5	1.75105	1.03584	1.393	0.356087	-0.757419	-0.330025	-2.29792
C15orf50	0	0	0	0	#DIV/0!	#DIV/0!	#DIV/0!
C15orf52	0.351342	0.346396	0.262033	0.0893096	-0.0204538	-0.423128	-1.97599
C15orf53	0	0	0	0	#DIV/0!	#DIV/0!	#DIV/0!
C15orf54	0	0.154514	0	0	#DIV/0!	#DIV/0!	#DIV/0!
C15orf55	0.376474	0.74235	0.998316	0.382793	0.979549	1.40695	0.0240142
C15orf56	1.41269	0.464312	0.234183	0.239659	-1.60528	-2.59274	-2.55939
C15orf57	7.91288	8.1407	9.23708	5.24321	0.04095	0.223234	-0.593753
C15orf58	3.1617	1.16895	1.17901	0.80369	-1.43549	-1.42312	-1.97599
C15orf59	12.3275	12.9381	9.88595	7.68239	0.0697455	-0.318429	-0.682253
C15orf60	0	0	0.631503	0	#DIV/0!	#DIV/0!	#DIV/0!
C15orf61	2.73856	2.37835	1.4629	4.87291	-0.203456	-0.904586	0.831366
C15orf62	1.97361	1.1675	1.57006	1.80606	-0.757414	-0.330017	-0.127991
C15orf63	30.0684	31.2865	35.3707	24.0933	0.0572922	0.234307	-0.319616
C16orf11	0	0.221114	0.446034	0.45607	#DIV/0!	#DIV/0!	#DIV/0!
C16orf13	61.414	43.4309	57.1224	33.6794	-0.499846	-0.104511	-0.866701
C16orf3	1.83692	1.17694	0	0.604863	-0.642248	#NUM!	-1.60261
C16orf42	49.3831	40.0688	36.8991	37.9865	-0.301538	-0.420432	-0.378531
C16orf45	10.7478	9.66673	8.01525	4.30258	-0.152942	-0.423222	-1.32077
C16orf46	1.58839	2.87105	3.15901	4.30679	0.854013	0.991907	1.43905
C16orf48	8.14459	5.01872	7.42412	7.24613	-0.698523	-0.133622	-0.168631
C16orf5	38.4123	37.3289	39.2451	40.6487	-0.0412754	0.0309442	0.0816409
C16orf52	4.88633	4.81756	3.69707	3.34823	-0.0204487	-0.402369	-0.545353
C16orf53	31.8396	28.5714	35.2479	35.9165	-0.15625	0.146715	0.173825
C16orf54	8.10872	5.94946	6.00065	3.64306	-0.446715	-0.434355	-1.15432
C16orf55	4.09206	3.36206	7.68623	7.62803	-0.283482	0.909449	0.898483
C16orf57	15.9108	18.7907	18.9665	34.7406	0.240012	0.253447	1.12662
C16orf58	3.6477	9.5348	8.59752	11.2409	1.38622	1.23693	1.6237
C16orf59	22.5599	20.3628	17.3783	14.5385	-0.147825	-0.376474	-0.633882
C16orf61	53.4861	66.7431	56.6618	53.6243	0.319455	0.0832124	0.0037229
C16orf62	8.90938	7.46037	8.49547	7.69388	-0.256078	-0.0686313	-0.211614
C16orf7	1.12749	0.768177	1.2424	1.69694	-0.553604	0.140015	0.589821
C16orf70	9.00512	8.90538	7.15267	10.1632	-0.0160683	-0.332264	0.174537
C16orf71	0.561543	0.552174	0.209114	0.576002	-0.0242735	-1.42511	0.0366773
C16orf72	44.6146	47.1622	43.8906	47.5467	0.0801151	-0.0236039	0.0918293
C16orf73	0.299318	0.295105	0	0	-0.0204507	#NUM!	#NUM!
C16orf74	1.9747	0.648968	3.92731	8.03137	-1.60541	0.991908	2.02401
C16orf78	0	0	0	0	#DIV/0!	#DIV/0!	#DIV/0!
[truncated: 21,138 more rows]
