# Supplementary material for: The WNT target SP5 negatively regulates WNT transcriptional programs in human pluripotent stem cells
Source: Nat Commun. 2017 Oct 18;8:1034. doi: 10.1038/s41467-017-01203-1 (PMC5647328; doi:10.1038/s41467-017-01203-1)
Supplement: Supplementary file 5 — Supplementary Data 2 [file 41467_2017_1203_MOESM5_ESM.xlsx]

## Sheet: S2A
SP5 binding sites. List of SP5 binding sites.
Chromosome number	Genomic coordinates of SP5 peaks		Name of gene(s) closest to the mapped SP5 peak. In cases when gene association with a peak was ambiguous (e.g. peak nearly equidistant to 2 genes), both gene names are indicated. *SP5 peaks near FOXA2 and SOX17 were called at a lower confidence (P<10-4 vs. P<10-5)
CHR	POSITION1	POSITION2	GENE
chr1	861043	861821	SAMD11
chr1	1288749	1289755	DVL1__MXRA8
chr1	1564872	1566284	MMP23B
chr1	2064293	2065528	PRKCZ
chr1	3387661	3388614	ARHGEF16
chr1	4770373	4771724	AJAP1
chr1	6187371	6188196	CHD5
chr1	6305127	6306457	HES3
chr1	11332770	11333957	UBIAD1
chr1	21965742	21966712	RAP1GAP
chr1	23178585	23179490	EPHB2
chr1	24657740	24658283	GRHL3
chr1	26231493	26232962	STMN1
chr1	26686157	26687538	AIM1L
chr1	26736706	26737724	LIN28A
chr1	26745037	26746160	LIN28A_DHDDS
chr1	27691207	27692865	MAP3K6
chr1	27933393	27934418	AHDC1__FGR
chr1	29450406	29451874	TMEM200B
chr1	33116363	33117516	RBBP4__ZBTB8OS
chr1	35395070	35396236	DLGAP3
chr1	36689228	36690677	THRAP3
chr1	37041238	37041899	CSF3R
chr1	46932038	46932907	DMBX1
chr1	46982337	46983307	DMBX1
chr1	50628513	50629171	ELAVL4
chr1	51433862	51434940	CDKN2C
chr1	52585283	52586103	ZFYVE9
chr1	53018971	53019670	ZCCHC11
chr1	60392157	60393013	CYP2J2
chr1	62995652	62996405	ANGPTL3
chr1	64970792	64972218	CACHD1
chr1	65177610	65178338	RAVER2
chr1	65381205	65381896	JAK1
chr1	73190833	73191485	NEGR1
chr1	78702572	78703908	GIPC2__MGC27382
chr1	84971454	84972627	GNG5_SPATA1
chr1	87379712	87380890	HS2ST1__SEP15
chr1	91316596	91317783	BARHL2__LOC105378853
chr1	92545338	92546438	BTBD8
chr1	95698748	95699753	RWDD3
chr1	113242744	113243727	RHOC
chr1	114696148	114697092	SYT6
chr1	117909501	117910519	MAN1A2
chr1	154297190	154298028	ATP8B2
chr1	154973093	154974715	ZBTB7B
chr1	155231371	155232292	SCAMP3
chr1	156675030	156676904	CRABP2
chr1	160000935	160002275	PIGM
chr1	162861273	162861835	C1orf110
chr1	167409350	167410287	CD247
chr1	178389451	178390059	RASAL2
chr1	178444792	178445683	C1orf49__RASAL2
chr1	181073614	181074700	IER5
chr1	181121602	181122680	IER5__LOC101928973
chr1	181748015	181748645	ZNF648__CACNA1E
chr1	201647456	201648748	NAV1
chr1	203460415	203461243	OPTC
chr1	204049045	204050105	SOX13
chr1	204896376	204898189	NFASC
chr1	205418656	205419681	LEMD1__BLACAT1
chr1	210501252	210502144	HHAT
chr1	226136178	226137232	LEFTY2
chr1	226410344	226411764	MIXL1
chr1	226867335	226868285	ITPKB
chr1	245132901	245134585	EFCAB2__LOC101928068
chr1	247520040	247520929	ZNF496
chr10	13391333	13392666	SEPHS1
chr10	16098332	16099084	FAM188A
chr10	30721861	30723544	MAP3K8
chr10	32596509	32597188	EPC1
chr10	43521758	43522869	RET
chr10	43778095	43778835	RASGEF1A
chr10	44069496	44070215	ZNF239
chr10	44877558	44878202	CXCL12
chr10	64866686	64867242	NRBF2
chr10	69834240	69835240	HERC4
chr10	70253230	70253807	DNA2__SLC25A16
chr10	71267278	71267952	TSPAN15
chr10	72199697	72200642	NODAL
chr10	73975170	73976092	ANAPC16__ASCC1
chr10	76296519	76297191	KAT6B__ADK
chr10	77177242	77177931	ZNF503__C10orf11
chr10	81001542	81002577	PPIF__ZMIZ1
chr10	81204084	81204978	ZCCHC24
chr10	82025024	82025918	MAT1A
chr10	94832788	94834942	CYP26A1
chr10	102244957	102246342	WNT8B
chr10	104102079	104102903	NFKB2__GBF1
chr10	106012104	106013206	GSTO1
chr10	112288982	112290709	DUSP5__SMC3
chr10	123349168	123350042	FGFR2
chr10	123354900	123356159	FGFR2
chr10	123922467	123923341	TACC2
chr10	125851650	125852559	CHST15
chr10	126839851	126841057	CTBP2
chr10	130115405	130115867	MKI67__LINC01163
chr10	132846986	132848112	TCERG1L
chr10	133508862	133509695	PPP2R2D__TCERG1L
chr10	135050754	135051814	VENTX
chr11	355502	356597	B4GALNT4
chr11	719528	720216	EPS8L2
chr11	2189831	2190518	TH
chr11	2763357	2764213	CDKN1C__KCNQ1
chr11	44585855	44587180	CD82
chr11	44845201	44846275	TSPAN18__NEUROG3
chr11	44970553	44971456	TP53I11
chr11	45943329	45944425	GYLTL1B
chr11	46401833	46402987	MDK
chr11	46403145	46404340	MDK
chr11	46998350	46999366	C11orf49
chr11	57365027	57366142	SERPING1
chr11	61275351	61276320	LRRC10B
chr11	63438486	63439061	ATL3
chr11	63684407	63686430	RCOR2
chr11	64512795	64513611	RASGRP2
chr11	66138490	66139755	SLC29A2
chr11	67349759	67350463	GSTP1
chr11	67350977	67351842	GSTP1
chr11	69518367	69519949	FGF19
chr11	71933680	71935295	INPPL1
chr11	76456155	76457238	TSKU
chr11	77530680	77531670	RSF1__C11ORF67
chr11	79148239	79149283	ODZ4
chr11	83642086	83642741	CCDC90B__DLG2
chr11	94599173	94600778	AMOTL1
chr11	108706013	108706936	DDX10
chr11	113829387	113830171	HTR3A
chr11	118586273	118587099	TREH
chr11	118787321	118788059	BCL9L
chr11	120088833	120089705	OAF
chr11	122854197	122855289	BSX
chr11	124616370	124617294	VSIG2__NRGN
chr11	125973975	125974923	CDON
chr11	128556293	128557807	FLI1
chr11	133906765	133908102	JAM3
chr12	618791	619860	B4GALNT3
chr12	3435025	3435572	PRMT8
chr12	4379773	4381390	CCND2
chr12	8111909	8112854	SLC2A3
chr12	46662370	46663930	SLC38A1
chr12	47616224	47617145	AMIGO2__FAM113B
chr12	53399374	53400228	EIF4B
chr12	53612025	53613079	ITGB7__RARG
chr12	54784490	54785438	ZNF385A
chr12	55391652	55392497	KIAA0748__NEUROD4
chr12	57023588	57024722	BAZ2A
chr12	57612642	57613510	NXPH4
chr12	57854628	57856691	GLI1
chr12	65152770	65153857	GNS
chr12	72556563	72557223	TRHDE
chr12	89747316	89748372	DUSP6
chr12	99089709	99090553	APAF1
chr12	110155836	110156666	C12orf34
chr12	111842386	111843757	SH2B3
chr12	112289697	112290372	MAPKAPK5
chr12	113905030	113906577	LHX5
chr12	114337425	114338568	RBM19
chr12	115124354	115125918	TBX3
chr12	118541086	118542150	VSIG10
chr12	119418560	119419711	SRRM4
chr12	124246856	124247563	DNAH10
chr12	124886154	124887733	FAM101A__NCOR2
chr12	129906576	129907408	TMEM132D
chr13	21140844	21141821	IFT88
chr13	21434455	21435031	XPO4
chr13	24477275	24477878	C1QTNF9B
chr13	25254002	25254968	ATP12A
chr13	39457584	39458359	STOML3__FREM2
chr13	72441188	72441715	DACH1
chr13	74707831	74708935	KLF12
chr13	80147055	80147528	NDFIP2
chr13	95659476	95660232	ABCC4__SOX21
chr13	99739068	99739834	DOCK9
chr14	21492774	21494370	NDRG2
chr14	24550230	24551185	NRL
chr14	35514819	35516031	FAM177A1
chr14	37051255	37052381	NKX2-8
chr14	46728671	46729331	RPL10L
chr14	47770889	47771699	MDGA2
chr14	52139462	52140102	FRMD6
chr14	56031039	56031639	KTN1
chr14	57322180	57323117	OTX2
chr14	58665958	58666892	ACTR10
chr14	61283242	61283779	MNAT1__SIX4
chr14	65169406	65171351	PLEKHG3
chr14	69445638	69447101	ACTN1
chr14	70241665	70242246	SRSF5__SLC10A1
chr14	76842157	76842800	ESRRB
chr14	77427737	77428761	IRF2BPL__LINC01629
chr14	93650653	93651369	MOAP1__C14orf109
chr14	94360960	94361884	FAM181A
chr14	95236361	95237328	GSC
chr14	97924746	97925700	VRK1__LOC101929241
chr14	100770735	100771878	SLC25A29
chr14	102411343	102412061	DYNC1H1
chr15	32995283	32995990	GREM1
chr15	35312356	35313250	ZNF770
chr15	44828270	44829279	EIF3J
chr15	51057029	51058144	SPPL2A
chr15	56035228	56035895	PRTG
chr15	58601107	58601793	LIPC
chr15	60884797	60885523	NARG2__RORA
chr15	60907114	60908122	NARG2__RORA
chr15	65754449	65755016	IGDCC4__DPP8
chr15	66903165	66903962	LCTL__SMAD6
chr15	67356101	67357300	SMAD3__LOC102723493
chr15	69452337	69453282	GLCE
chr15	69896057	69896877	RPLP1__PCAT29
chr15	72410055	72410836	SENP8__MYO9A
chr15	73597904	73598782	HCN4__NEO1
chr15	74532969	74534052	STRA6__CCDC33
chr15	77196606	77198133	SCAPER_RCN2
chr15	77256583	77257510	PSTPIP1
chr15	88369238	88370163	NTRK3
chr15	90198361	90199317	KIF7
chr15	90294242	90295127	MESP1
chr15	90602312	90603547	IDH2__ZNF710
chr15	91226993	91227758	BLM
chr15	91950213	91951094	SV2B
chr15	95242807	95243423	MCTP2
chr15	96453594	96454493	NR2F2
chr15	96903892	96904989	NR2F2
chr15	98745230	98745827	ARRDC4
chr15	99097507	99098705	FAM169B
chr16	628758	629540	PIGQ
chr16	639040	640063	RAB40C
chr16	1651576	1652053	IFT140
chr16	9563277	9563854	C16orf72
chr16	10735662	10736321	TEKT5
chr16	11039842	11040917	CLEC16A
chr16	11586706	11587777	LITAF__RMI2
chr16	12897202	12898138	CPPED1
chr16	21289128	21290123	CRYM
chr16	29816129	29817240	MAZ
chr16	57808587	57809337	KIFC3
chr16	58058965	58059907	MMP15
chr16	67464283	67465192	HSD11B2
chr16	67571307	67572493	FAM65A
chr16	78024647	78025464	CLEC3A
chr16	84917231	84918415	CRISPLD2
chr16	85267816	85269503	FAM92B
chr16	85600210	85601249	KIAA0182
chr16	85645305	85646376	KIAA0182
chr16	86530789	86532539	FOXF1__FOXF1-AS1
chr16	87622381	87623098	JPH3
chr16	88836862	88838053	FAM38A
chr17	1551362	1552430	RILP
chr17	1900847	1901866	RTN4RL1__DPH1
chr17	1951867	1952751	OVCA2__HIC1
chr17	2206507	2207345	SRR__SMG6
chr17	2619762	2620537	KIAA0664
chr17	3433111	3434099	TRPV3
chr17	6023375	6023926	WSCD1
chr17	7340488	7341901	FGF11
chr17	7554876	7555522	ATP1B2
chr17	8029124	8030406	HES7
chr17	19363663	19364757	RNF112__SLC47A1
chr17	20945025	20945795	USP22
chr17	21219037	21220549	MAP2K3
chr17	21260897	21261442	KCNJ12
chr17	29158539	29159780	ATAD5
chr17	29876170	29877681	RAB11FIP4
chr17	30616280	30617164	RHBDL3
chr17	30770874	30771873	PSMD11
chr17	32924958	32926082	C17orf102__TMEM132E
chr17	32942975	32943956	C17orf102__TMEM132E
chr17	35204079	35205208	LHX1
chr17	35206678	35207757	LHX1
chr17	35278120	35278884	LHX1
chr17	36859681	36860852	MLLT6
chr17	37762559	37763651	NEUROD2
chr17	37910383	37911486	GRB7
chr17	38636491	38637768	TNS4
chr17	42060942	42061954	PYY__NAGS
chr17	42620230	42621110	FZD2
chr17	43472709	43473618	ARHGAP27
chr17	44849412	44851117	WNT3
chr17	44862582	44863492	WNT3
chr17	46718731	46719608	HOXB9
chr17	47073004	47074905	IGF2BP1
chr17	47090469	47092326	IGF2BP1
chr17	48238640	48239935	SGCA__PPP1R9B
chr17	48943371	48944528	TOB1
chr17	49021601	49022590	TOB1
chr17	55162545	55163804	AKAP1
chr17	55859944	55861171	MRPS23
chr17	56494262	56495235	RNF43
chr17	56833039	56833538	PPM1E
chr17	58656858	58657412	PPM1D__LOC388406
chr17	63554518	63555504	AXIN2
chr17	63556062	63557165	AXIN2
chr17	63572865	63574006	AXIN2
chr17	69028388	69029745	KCNJ2__CASC17
chr17	70588363	70589467	SOX9__LINC00673
chr17	71529716	71530669	SDK2
chr17	72449619	72450960	CD300A
chr17	74128300	74129408	FOXJ1
chr17	74964740	74966290	MGAT5B__LOC105371899
chr17	76348456	76349804	SOCS3
chr17	76374184	76375059	PGS1
chr17	77965040	77966021	TBC1D16__CCDC40
chr17	79760836	79761573	GCGR
chr17	79924658	79926526	NOTUM__ASPSCR1
chr17	80073953	80074499	FASN__CCDC57
chr17	80188974	80190167	SLC16A3
chr18	2654373	2655352	SMCHD1
chr18	9135650	9136925	ANKRD12
chr18	10405951	10406988	APCDD1__LINC01254
chr18	10518591	10519257	NAPG
chr18	19570706	19572054	GATA6
chr18	20839307	20840716	CABLES1
chr18	22598771	22599828	ZNF521
chr18	32556429	32557533	MAPRE2
chr18	33766426	33767896	MOCOS__LOC101927809
chr18	38758085	38758617	PIK3C3
chr18	44028159	44028845	RNF165
chr18	45591463	45592246	ZBTB7C
chr18	46485671	46486942	SMAD7
chr18	49028944	49029763	MEX3C__LOC100287225
chr18	49185677	49186530	MEX3C
chr18	57053763	57054590	LMAN1
chr18	68070557	68071244	SOCS6
chr18	75474293	75475281	GALR1
chr18	76733478	76734611	SALL3
chr19	1266047	1267163	CIRBP
chr19	1464818	1465920	C19orf25__APC2
chr19	1715366	1715911	ONECUT3
chr19	1718371	1719055	ONECUT3
chr19	2976429	2978029	TLE6
chr19	2983205	2984609	TLE6
chr19	3047529	3048282	TLE2
chr19	4172854	4173496	SIRT6__CREB3L3
chr19	5398131	5399131	ZNRF4__PTPRS
chr19	6502192	6502963	TUBB4
chr19	8259342	8259817	CERS4
chr19	10046545	10047670	OLFM2
chr19	10119708	10120719	COL5A3
chr19	10196734	10197431	C19orf66
chr19	10529708	10531247	PDE4A
chr19	11219298	11219827	LDLR
chr19	13274836	13276059	IER2__STX10
chr19	13983341	13984238	NANOS3
chr19	17438580	17439566	ANO8__GTPBP3
chr19	17797047	17797969	UNC13A
chr19	18220774	18221586	MAST3__IL12RB1
chr19	18528021	18529011	SSBP4
chr19	18721101	18723019	TMEM59L__CRLF1
chr19	33555194	33556120	RHPN2
chr19	35645434	35646450	FXYD5
chr19	36629975	36631308	CAPNS1
chr19	39444249	39444968	FBXO17
chr19	39832128	39833012	SAMD4B
chr19	40930765	40931897	SERTAD1
chr19	41054839	41055809	SPTBN4
chr19	41729107	41729930	AXL
chr19	41830638	41832125	CCDC97
chr19	42431452	42432578	RABAC1__ARHGEF1
chr19	42757421	42758758	ERF
chr19	44030873	44031889	ETHE1
chr19	47439179	47439886	ARHGAP35
chr19	50815070	50815999	KCNC3
chr19	52193703	52194807	SPACA6
chr19	52301076	52301758	FPR3
chr19	55987492	55988799	ZNF628
chr19	58645291	58646026	ZSCAN18__ZNF329
chr2	2011290	2012198	PXDN__MYTL1
chr2	23590250	23590817	KLHL29
chr2	26401396	26402350	FAM59B
chr2	32297320	32298170	SPAST
chr2	38303447	38304309	CYP1B1
chr2	38604175	38605298	ATL2
chr2	48010486	48011623	MSH6
chr2	48756636	48757537	STON1
chr2	63271152	63272408	OTX1__EHBP1
chr2	65806572	65807385	SPRED2
chr2	73510940	73512048	EGR4__FBXO41
chr2	75061706	75062522	HK2
chr2	98612282	98613115	TMEM131
chr2	102137934	102138702	RFX8__MAP4K4
chr2	104400579	104401423	TMEM182
chr2	134053400	134054022	NCKAP5
chr2	142699322	142700144	LRP1B
chr2	147297737	147298813	ACVR2A
chr2	153054829	153055522	STAM2
chr2	171210541	171211263	MYO3B
chr2	171567940	171569072	SP5
chr2	171569931	171572325	SP5
chr2	174074162	174074759	ZAK
chr2	185066834	185067567	ZNF804A
chr2	190445702	190446356	SLC40A1
chr2	191268883	191269744	MFSD6
chr2	191621107	191621654	NAB1__GLS
chr2	191878413	191879344	STAT1
chr2	192542182	192543977	OBFC2A
chr2	193826285	193826886	TMEFF2
chr2	208660924	208661996	FZD5
chr2	208769822	208770778	PLEKHM3
chr2	219232032	219233096	C2orf62
chr2	235794202	235794837	SH3BP4
chr2	237081498	237082502	GBX2
chr2	239334835	239335654	ASB1
chr20	8449326	8449989	PLCB1
chr20	9487721	9488966	C20orf103
chr20	10015418	10016176	ANKRD5
chr20	14840625	14841555	MACROD2
chr20	22564025	22566417	FOXA2*
chr20	30281295	30282727	BCL2L1
chr20	31601649	31603543	BPIFB2
chr20	32898758	32901004	AHCY
chr20	34837234	34838237	C20orf4
chr20	35575230	35575785	SAMHD1
chr20	37434745	37435384	PPP1R16B
chr20	44469180	44469765	SNX21
chr20	46858433	46859373	SULF2
chr20	46921090	46922051	SULF2
chr20	47442252	47443196	PREX1
chr20	50720118	50721321	ZFP64
chr20	55841233	55842221	BMP7
chr20	56940003	56940820	VAPB__RAB22A
chr20	57779732	57780981	ZNF831
chr20	62733075	62734129	NPBWR2
chr21	27945230	27946057	CYYR1
chr21	32843072	32843643	TIAM1
chr21	35831366	35832460	KCNE1
chr21	44089006	44089893	PDE9A
chr21	44282170	44282948	WDR4
chr21	45795601	45796212	TRPM2
chr21	46346934	46347935	ITGB2
chr22	19709480	19710569	GP1BB
chr22	20190762	20191840	RTN4R
chr22	27041011	27041948	CRYBA4__MIAT
chr22	28197555	28198576	MN1
chr22	28206189	28207002	MN1
chr22	29426239	29427708	C22orf31__KREMEN1
chr22	29701864	29703270	GAS2L1
chr22	32020592	32021658	PISD
chr22	32746787	32747361	RFPL3
chr22	38379682	38380880	SOX10
chr22	39548641	39549419	CBX7
chr22	39688083	39689043	RPL3
chr22	41080369	41081134	MCHR1
chr22	41110555	41111252	MCHR1
chr22	43612356	43613207	TTLL12__SCUBE1
chr22	44319187	44320536	PNPLA3
chr22	46505447	46506641	PPARA__MIRLET7BHG
chr22	50709463	50710556	MAPK11
chr3	5019855	5021062	BHLHE40
chr3	7520150	7520832	GRM7
chr3	9177938	9178949	SRGAP3
chr3	10879041	10879796	SLC6A11
chr3	18256851	18257438	SATB1__LOC339862
chr3	32022732	32023709	ZNF860__OSBPL10
chr3	32381378	32382058	CMTM7__CMTM8
chr3	33260055	33260875	SUSD5
chr3	48470883	48471783	PLXNB1
chr3	50176168	50177241	SEMA3F
chr3	50264611	50265791	GNAI2
chr3	51141286	51142174	MANF__DOCK3
chr3	55492158	55492796	WNT5A
chr3	58551589	58552141	FAM107A
chr3	63536243	63537054	SNTN__SYNPR
chr3	66551348	66552260	LRIG1
chr3	119113871	119114632	TMEM39A__ARHGAP31
chr3	134031580	134032883	AMOTL2
chr3	134082496	134083800	AMOTL2
chr3	134092778	134094545	AMOTL2
chr3	141044884	141045676	ZBTB38
chr3	155229809	155230422	PLCH1
chr3	156847695	156848675	CCNL1
chr3	159481096	159482220	SCHIP1
chr3	173552543	173553143	NLGN1
chr3	177001844	177002602	TBL1XR1
chr3	193852087	193853330	HES1
chr3	194354093	194354771	TMEM44
chr4	1522849	1523341	CRIPAK
chr4	1768064	1769272	FGFR3
chr4	3838052	3839179	ADRA2C__FAM86EP
chr4	5423320	5423939	EVC2
chr4	8581443	8582773	GPR78
chr4	11085793	11086457	HS3ST1__CLNK
chr4	16884788	16885806	LDB2
chr4	17297758	17298269	QDPR
chr4	25378243	25379764	ANAPC4
chr4	27218674	27219366	STIM2__LOC101929199
chr4	48343545	48344628	SLAIN2
chr4	57773277	57774043	REST
chr4	69269704	69270545	TMPRSS11E__YTHDC1
chr4	71570709	71571781	RUFY3
chr4	113985006	113985891	ANK2
chr4	128801770	128802924	PLK4
chr4	140097214	140098987	ELF2
chr4	141002935	141003978	MAML3
chr4	152322273	152322806	FAM160A1
chr4	160438482	160439056	RAPGEF2
chr4	172564619	172565225	GALNTL6
chr4	174448127	174449297	HAND2
chr5	53126	54355	PLEKHG4B
chr5	1881734	1882721	IRX4
chr5	10563719	10564639	ANKRD33B
chr5	14513128	14513796	FAM105A
chr5	18354343	18355046	BASP1
chr5	37991122	37992127	GDNF__EGFLAM
chr5	38257278	38259151	EGFLAM
chr5	60626685	60627942	ZSWIM6
chr5	61601784	61602936	KIF2A
chr5	68664754	68666004	TAF9__RAD17
chr5	72529654	72530571	TMEM174
chr5	79857697	79858526	ANKRD34B
chr5	81267645	81268610	ATG10
chr5	84796556	84797254	EDIL3
chr5	102593883	102595124	C5orf30
chr5	108744628	108745781	PJA2
chr5	111755037	111756343	EPB41L4A
chr5	116109279	116110382	SEMA6A__LOC102467223
chr5	124315759	124316635	ZNF608
chr5	133862097	133863143	PHF15
chr5	133875115	133876040	PHF15
chr5	134871329	134872523	NEUROG1
chr5	139088467	139089790	CXXC5
chr5	141735729	141737151	SPRY4
chr5	142473197	142474023	ARHGAP26
chr5	145724421	145725426	POU4F3
chr5	154061850	154062729	LARP1
chr5	154442327	154443010	KIF4B
chr5	159738578	159739435	CCNJL
chr5	171094656	171095606	FGF18
chr5	173946964	173948249	MSX2__LINC01411
chr5	176243674	176244865	UNC5A
chr5	176899013	176900233	DBN1
chr5	177606721	177607900	HNRNPAB__NHP2
chr5	179285425	179286539	C5orf45__LOC100996419
chr6	1383675	1384690	FOXF2
chr6	21722395	21723262	SOX4
chr6	21741152	21742172	SOX4
chr6	24631204	24632008	KIAA0319
chr6	25279112	25280037	LRRC16A
chr6	26156158	26157119	HIST1H1E
chr6	31139375	31140041	POU5F1
chr6	31587646	31588876	PRRC2A
chr6	32963015	32963652	HLA-DOA__BRD2
chr6	35911455	35912185	SRPK1__SLC26A8
chr6	41546007	41546950	FOXP4
chr6	41906756	41907657	BYSL__CCND3
chr6	42012788	42014057	CCND3
chr6	42109758	42110824	C6orf132
chr6	45344890	45345634	SUPT3H
chr6	45644973	45645620	SUPT3H__RUNX2
chr6	49523985	49524699	C6orf141
chr6	54110977	54111586	TINAG__MLIOP
chr6	57086107	57086970	RAB23
chr6	74229687	74231853	EEF1A1
chr6	77190624	77191349	IMPG1
chr6	91095365	91096162	BACH2
chr6	108440481	108441315	OSTM1__NR2E1
chr6	110144666	110145382	FIG4
chr6	117803152	117803907	DCBLD1
chr6	119605464	119606255	MAN1A1
chr6	127836638	127837648	C6orf174
chr6	129828154	129828766	ARHGAP18__LAMA2
chr6	139373134	139373845	C6orf115
chr6	143267319	143268588	HIVEP2
chr6	150389876	150390938	ULBP3
chr6	151019033	151019623	PLEKHG1
chr6	154831004	154832024	CNKSR3
chr6	157467776	157468606	C6orf35__ARID1B
chr6	162963889	162964954	PARK2__PACRG
chr6	166580723	166581887	T
chr6	166666340	166667904	PRR18__LOC101929297
chr6	166681593	166682672	PRR18
chr6	168701913	168702891	DACT2
chr6	168732490	168733436	DACT2
chr6	170124636	170125385	PHF10
chr6	170604537	170605655	DLL1__FAM120B
chr7	554904	556042	PDGFA
chr7	1708716	1710094	ELFN1
chr7	5446370	5447476	TNRC18
chr7	5595636	5596788	ACTB__FSCN1
chr7	5633307	5634375	FSCN1
chr7	5635450	5636392	FSCN1
chr7	15347234	15347883	AGMO
chr7	16685193	16686431	ANKMY2__BZW2
chr7	20369432	20370779	ITGB8
chr7	20815934	20816760	SP8
chr7	20837018	20838611	SP8
chr7	26240163	26241691	HNRNPA2B1__CBX3
chr7	41907940	41908735	INHBA
chr7	45681447	45682184	ADCY1
chr7	47411277	47412314	TNS3
chr7	70145860	70147268	WBSCR17__AUTS2
chr7	89840540	89841248	STEAP2
chr7	96630817	96631835	DLX6
chr7	100797049	100798265	AP1S1
chr7	101512602	101513345	CUX1
chr7	101579730	101580785	CUX1
chr7	111375261	111376243	IMMP2L__DOCK4
chr7	113725417	113726298	FOXP2
chr7	116311427	116312601	MET
chr7	116421818	116422850	CAPZA2__MET
chr7	124405621	124406911	GPR37
chr7	128577942	128578875	IRF5
chr7	129093719	129094753	FAM40B
chr7	129856595	129857237	C7orf45
chr7	151572386	151573691	PRKAG2
chr8	2271088	2271827	MYOM2
chr8	11567090	11568124	GATA4
chr8	12789303	12789842	KIAA1456
chr8	16821673	16822273	FGF20
chr8	17658071	17659148	MTUS1
chr8	20091635	20092833	LZTS1
chr8	22526091	22527050	BIN3
chr8	25894581	25895488	EBF2
chr8	26306477	26307809	PNMA2
chr8	37532477	37533206	ZNF703
chr8	38369468	38370554	C8orf86
chr8	38379043	38379890	C8orf86
chr8	55382296	55383169	SOX17*
chr8	70973165	70974468	PRDM14
chr8	87002428	87003461	PSKH2
chr8	96036701	96037656	C8orf38
chr8	124408307	124409361	ATAD2
chr8	128657912	128659051	MYC
chr8	129325628	129326425	MYC__PVT1
chr8	131216317	131216994	ASAP1
chr8	140854210	140855410	TRAPPC9
chr8	144678925	144679710	EEF1D__TIGD5
chr8	146051959	146053239	ZNF7
chr9	1836858	1837906	SMARCA2
chr9	5893772	5894435	MLANA
chr9	6007706	6008564	KIAA2026
chr9	11039050	11039611	TYRP1__PTPRD
chr9	15306778	15307738	TTC39B
chr9	32783642	32784202	TMEM215
chr9	35689391	35690586	TPM2
chr9	36257729	36258831	GNE
chr9	38380993	38381734	ALDH1B1
chr9	74581390	74582383	C9orf85
chr9	89073229	89073917	ZCCHC6
chr9	93195070	93196638	DIRAS2__LINC01508
chr9	96709294	96710167	BARX1
chr9	98783618	98784182	C9orf102
chr9	99180728	99181633	ZNF367
chr9	112810345	112811554	AKAP2
chr9	112930256	112931021	C9orf152__AKAP2
chr9	114987103	114987910	SUSD1__PTBP3
chr9	115512257	115513071	SNX30
chr9	116860388	116861588	KIF12
chr9	120309006	120309684	ASTN2__TLR4
chr9	123296300	123297091	CDK5RAP2
chr9	129404918	129405768	LMX1B
chr9	129438478	129440230	LMX1B
chr9	130548213	130549336	CDK9
chr9	131126843	131127924	URM1
chr9	131390580	131391272	WDR34__SPTAN1
chr9	134421522	134422591	UCK1
chr9	139520691	139522287	EGFL7
chr9	139844221	139845243	LCN12
chr9	140335577	140336261	ENTPD8
chrX	2846507	2847113	ARSD
chrX	21958268	21958963	SMS
chrX	34577137	34577812	TMEM47
chrX	112083802	112084644	AMOT
chrX	122782253	122782709	THOC2
chrX	136509994	136510949	ZIC3

## Sheet: S2B
SP5 binding sites. List of genes associated with SP5 binding sites. Note that the number of genes exceeds the number of SP5 peaks because in several instances association of binding sites with genes was ambiguous. In such instances, two genes were associated with the same peak.
ABCC4
ACTB
ACTN1
ACTR10
ACVR2A
ADCY1
ADK
ADRA2C
AGMO
AHCY
AHDC1
AIM1L
AJAP1
AKAP1
AKAP2
ALDH1B1
AMIGO2
AMOT
AMOTL1
AMOTL2
ANAPC16
ANAPC4
ANGPTL3
ANK2
ANKMY2
ANKRD12
ANKRD33B
ANKRD34B
ANKRD5
ANO8
AP1S1
APAF1
APC2
APCDD1
ARHGAP18
ARHGAP26
ARHGAP27
ARHGAP31
ARHGAP35
ARHGEF1
ARHGEF16
ARID1B
ARRDC4
ARSD
ASAP1
ASB1
ASCC1
ASPSCR1
ASTN2
ATAD2
ATAD5
ATG10
ATL2
ATL3
ATP12A
ATP1B2
ATP8B2
AUTS2
AXIN2
AXL
B4GALNT3
B4GALNT4
BACH2
BARHL2
BARX1
BASP1
BAZ2A
BCL2L1
BCL9L
BHLHE40
BIN3
BLACAT1
BLM
BMP7
BPIFB2
BRD2
BSX
BTBD8
BYSL
BZW2
C10orf11
C11orf49
C11ORF67
C12orf34
C14orf109
C16orf72
C17orf102
C19orf25
C19orf66
C1orf110
C1orf49
C1QTNF9B
C20orf103
C20orf4
C22orf31
C2orf62
C5orf30
C5orf45
C6orf115
C6orf132
C6orf141
C6orf174
C6orf35
C7orf45
C8orf38
C8orf86
C9orf102
C9orf152
C9orf85
CABLES1
CACHD1
CACNA1E
CAPNS1
CAPZA2
CASC17
CBX3
CBX7
CCDC33
CCDC40
CCDC57
CCDC90B
CCDC97
CCND2
CCND3
CCNJL
CCNL1
CD247
CD300A
CD82
CDK5RAP2
CDK9
CDKN1C
CDKN2C
CDON
CERS4
CHD5
CHST15
CIRBP
CLEC16A
CLEC3A
CLNK
CMTM7
CMTM8
CNKSR3
COL5A3
CPPED1
CRABP2
CREB3L3
CRIPAK
CRISPLD2
CRLF1
CRYBA4
CRYM
CSF3R
CTBP2
CUX1
CXCL12
CXXC5
CYP1B1
CYP26A1
CYP2J2
CYYR1
DACH1
DACT2
DBN1
DCBLD1
DDX10
DHDDS
DIRAS2
DLG2
DLGAP3
DLL1
DLX6
DMBX1
DNA2
DNAH10
DOCK3
DOCK4
DOCK9
DPH1
DPP8
DUSP5
DUSP6
DVL1_
DYNC1H1
EBF2
EDIL3
EEF1A1
EEF1D
EFCAB2
EGFL7
EGFLAM
EGR4
EHBP1
EIF3J
EIF4B
ELAVL4
ELF2
ELFN1
ENTPD8
EPB41L4A
EPC1
EPHB2
EPS8L2
ERF
ESRRB
ETHE1
EVC2
FAM101A
FAM105A
FAM107A
FAM113B
FAM120B
FAM160A1
FAM169B
FAM177A1
FAM181A
FAM188A
FAM38A
FAM40B
FAM59B
FAM65A
FAM86EP
FAM92B
FASN
FBXO17
FBXO41
FGF11
FGF18
FGF19
FGF20
FGFR2
FGFR3
FGR
FIG4
FLI1
FOXA2
FOXF1
FOXF1-AS1
FOXF2
FOXJ1
FOXP2
FOXP4
FPR3
FREM2
FRMD6
FSCN1
FXYD5
FZD2
FZD5
GALNTL6
GALR1
GAS2L1
GATA4
GATA6
GBF1
GBX2
GCGR
GDNF
GIPC2
GLCE
GLI1
GNAI2
GNE
GNG5
GNS
GP1BB
GPR37
GPR78
GRB7
GREM1
GRHL3
GRM7
GSC
GSTO1
GSTP1
GTPBP3
GYLTL1B
HAND2
HCN4
HERC4
HES1
HES3
HES7
HHAT
HIC1
HIST1H1E
HIVEP2
HK2
HLA-DOA
HNRNPA2B1
HNRNPAB
HOXB9
HS2ST1
HS3ST1
HSD11B2
HTR3A
IDH2
IER2
IER5
IFT140
IFT88
IGDCC4
IGF2BP1
IL12RB1
IMMP2L
IMPG1
INHBA
INPPL1
IRF2BPL
IRF5
IRX4
ITGB2
ITGB7
ITGB8
ITPKB
JAK1
JAM3
JPH3
KAT6B
KCNC3
KCNE1
KCNJ12
KCNJ2
KCNQ1
KIAA0182
KIAA0319
KIAA0664
KIAA0748
KIAA1456
KIAA2026
KIF12
KIF2A
KIF4B
KIF7
KIFC3
KLF12
KLHL29
KREMEN1
KTN1
LAMA2
LARP1
LCN12
LCTL
LDB2
LDLR
LEFTY2
LEMD1
LHX1
LHX5
LIN28A
LINC00673
LINC01163
LINC01254
LINC01411
LINC01508
LINC01629
LIPC
LITAF
LMAN1
LMX1B
LOC100287225
LOC100996419
LOC101927809
LOC101928068
LOC101928973
LOC101929199
LOC101929241
LOC101929297
LOC102467223
LOC102723493
LOC105371899
LOC105378853
LOC339862
LOC388406
LRIG1
LRP1B
LRRC10B
LRRC16A
LZTS1
MACROD2
MAML3
MAN1A1
MAN1A2
MANF
MAP2K3
MAP3K6
MAP3K8
MAP4K4
MAPK11
MAPKAPK5
MAPRE2
MAST3
MAT1A
MAZ
MCHR1
MCTP2
MDGA2
MDK
MESP1
MET
MEX3C
MFSD6
MGAT5B
MGC27382
MIAT
MIRLET7BHG
MIXL1
MKI67
MLANA
MLIOP
MLLT6
MMP15
MMP23B
MN1
MNAT1
MOAP1
MOCOS
MRPS23
MSH6
MSX2
MTUS1
MXRA8
MYC
MYO3B
MYO9A
MYOM2
MYTL1
NAB1__GLS
NAGS
NANOS3
NAPG
NARG2
NAV1
NCKAP5
NCOR2
NDFIP2
NDRG2
NEGR1
NEO1
NEUROD2
NEUROD4
NEUROG1
NEUROG3
NFASC
NFKB2
NHP2
NKX2-8
NLGN1
NODAL
NOTUM
NPBWR2
NR2E1
NR2F2
NRBF2
NRGN
NRL
NTRK3
NXPH4
OAF
OBFC2A
ODZ4
OLFM2
ONECUT3
OPTC
OSBPL10
OSTM1
OTX1
OTX2
OVCA2
PACRG
PARK2
PCAT29
PDE4A
PDE9A
PDGFA
PGS1
PHF10
PHF15
PIGM
PIGQ
PIK3C3
PISD
PJA2
PLCB1
PLCH1
PLEKHG1
PLEKHG3
PLEKHG4B
PLEKHM3
PLK4
PLXNB1
PNMA2
PNPLA3
POU4F3
POU5F1
PPARA
PPIF
PPM1D
PPM1E
PPP1R16B
PPP1R9B
PPP2R2D
PRDM14
PREX1
PRKAG2
PRKCZ
PRMT8
PRR18
PRRC2A
PRTG
PSKH2
PSMD11
PSTPIP1
PTBP3
PTPRD
PTPRS
PVT1
PXDN
PYY
QDPR
RAB11FIP4
RAB22A
RAB23
RAB40C
RABAC1
RAD17
RAP1GAP
RAPGEF2
RARG
RASAL2
RASGEF1A
RASGRP2
RAVER2
RBBP4
RBM19
RCN2
RCOR2
REST
RET
RFPL3
RFX8
RHBDL3
RHOC
RHPN2
RILP
RMI2
RNF112
RNF165
RNF43
RORA
RPL10L
RPL3
RPLP1
RSF1
RTN4R
RTN4RL1
RUFY3
RUNX2
RWDD3
SALL3
SAMD11
SAMD4B
SAMHD1
SATB1
SCAMP3
SCAPER
SCHIP1
SCUBE1
SDK2
SEMA3F
SEMA6A
SENP8
SEP15
SEPHS1
SERPING1
SERTAD1
SGCA
SH2B3
SH3BP4
SIRT6
SIX4
SLAIN2
SLC10A1
SLC16A3
SLC25A16
SLC25A29
SLC26A8
SLC29A2
SLC2A3
SLC38A1
SLC40A1
SLC47A1
SLC6A11
SMAD3
SMAD6
SMAD7
SMARCA2
SMC3
SMCHD1
SMG6
SMS
SNTN
SNX21
SNX30
SOCS3
SOCS6
SOX10
SOX13
SOX17
SOX21
SOX4
SOX9
SP5
SP8
SPACA6
SPAST
SPATA1
SPPL2A
SPRED2
SPRY4
SPTAN1
SPTBN4
SRGAP3
SRPK1
SRR
SRRM4
SRSF5
SSBP4
STAM2
STAT1
STEAP2
STIM2
STMN1
STOML3
STON1
STRA6
STX10
SULF2
SUPT3H
SUSD1
SUSD5
SV2B
SYNPR
SYT6
T
TACC2
TAF9
TBC1D16
TBL1XR1
TBX3
TCERG1L
TEKT5
TH
THOC2
THRAP3
TIAM1
TIGD5
TINAG
TLE2
TLE6
TLR4
TMEFF2
TMEM131
TMEM132D
TMEM132E
TMEM174
TMEM182
TMEM200B
TMEM215
TMEM39A
TMEM44
TMEM47
TMEM59L
TMPRSS11E
TNRC18
TNS3
TNS4
TOB1
TP53I11
TPM2
TRAPPC9
TREH
TRHDE
TRPM2
TRPV3
TSKU
TSPAN15
TSPAN18
TTC39B
TTLL12
TUBB4
TYRP1
UBIAD1
UCK1
ULBP3
UNC13A
UNC5A
URM1
USP22
VAPB
VENTX
VRK1
VSIG10
VSIG2
WBSCR17
WDR34
WDR4
WNT3
WNT5A
WNT8B
WSCD1
XPO4
YTHDC1
ZAK
ZBTB38
ZBTB7B
ZBTB7C
ZBTB8OS
ZCCHC11
ZCCHC24
ZCCHC6
ZFP64
ZFYVE9
ZIC3
ZMIZ1
ZNF239
ZNF329
ZNF367
ZNF385A
ZNF496
ZNF503
ZNF521
ZNF608
ZNF628
ZNF648
ZNF7
ZNF703
ZNF710
ZNF770
ZNF804A
ZNF831
ZNF860
ZNRF4
ZSCAN18
ZSWIM6

## Sheet: S2C
SP5 binding sites. List of genes in overlap of Venn diagram of Supplementary Fig. 4d.
ADCY1
AJAP1
APCDD1
ARHGAP27
AXIN2
CACHD1
CCND3
CRYM
CYYR1
DBN1
DLG2
DMBX1
ELAVL4
FAM101A
FAM107A
FGF18
FGR
FLI1
GATA6
GBX2
GRB7
HES1
HES3
HOXB9
KCNC3
KCNJ12
KCNJ2
KLHL29
LEFTY2
LHX5
LMX1B
LRRC16A
LZTS1
MAML3
MCTP2
MDK
MESP1
MGAT5B
MN1
MSX2
NAV1
NDRG2
NEUROG1
NFASC
NODAL
NTRK3
OTX2
PACRG
PDGFA
PNMA2
PRDM14
RARG
RASGRP2
RET
RNF112
RORA
SALL3
SDK2
SEMA3F
SEMA6A
SLC38A1
SMAD3
SMAD6
SMAD7
SOX13
SP5
STON1
T
TBC1D16
TBX3
TMEM132E
TPM2
UNC5A
VSIG2
WNT5A
ZBTB7C
