# Supplementary material for: The WNT target SP5 negatively regulates WNT transcriptional programs in human pluripotent stem cells
Source: Nat Commun. 2017 Oct 18;8:1034. doi: 10.1038/s41467-017-01203-1 (PMC5647328; doi:10.1038/s41467-017-01203-1)
Supplement: Supplementary file 6 — Supplementary Data 3 [file 41467_2017_1203_MOESM6_ESM.xlsx]

## Sheet: Figure4A gene list
Expression data for WT, dZF1 and dZF2 hPSCs treated with Wnt3a
gene name	Clustering order 1-511 as shown in heat map of 4a	Wildtype H1 cells treated with Wnt storage buffer for 48 hours (untreated).	Wildtype H1 cells treated with Wnt3a for 12 hours.	Wildtype H1 cells treated with Wnt3a for 24 hours.	Wildtype H1 cells treated with Wnt3a for 48 hours.	SP5 mutant H1 cells (clone dZF1) treated with Wnt storage buffer for 48 hours (untreated).	SP5 mutant H1 cells (clone dZF1) treated with Wnt3a for 12 hours.	SP5 mutant H1 cells (clone dZF1) treated with Wnt3a for 24 hours.	SP5 mutant H1 cells (clone dZF1) treated with Wnt3a for 48 hours.	SP5 mutant H1 cells (clone dZF2) treated with Wnt storage buffer for 48 hours (untreated).	SP5 mutant H1 cells (clone dZF2) treated with Wnt3a for 12 hours.	SP5 mutant H1 cells (clone dZF2) treated with Wnt3a for 24 hours.	SP5 mutant H1 cells (clone dZF2) treated with Wnt3a for 48 hours.
RPKM values for 511 genes with significant fold changes in expression in response to Wnt3a in wildtype and SP5 mutant cells.	Cluster Order	WT.00	WT.12	WT.24	WT.48	dZF1.00	dZF1.12	dZF1.24	dZF1.48	dZF2.00	dZF2.12	dZF2.24	dZF2.48
DGKK	511	0.779848	1	0.549242	0.309964	1.08245	1.06197	0.998363	0.486346	0.70986	1.00239	1.15959	0.392791
FAM65B	510	0.988261	1	0.708335	0.440826	1.16427	1.31651	0.568093	0.229885	1.2069	0.871267	0.397832	0.315507
ARC	509	0.639873	1	0.563325	0.536477	0.960755	0.816901	0.413523	0.612184	1.01928	0.845687	0.47223	0.464842
LHFP	508	0.887406	0.716896	1	0.3439	0.767477	0.756595	0.183518	0.120748	0.904703	0.551927	0.326001	0.206293
FAM110C	507	1	0.61201	0.720301	0.304876	0.837186	0.847745	0.402863	0.231934	1.03438	0.763305	0.447277	0.105667
GPR176	506	0.952234	1	0.876859	0.345311	0.823889	0.602675	0.479645	0.17375	0.876738	0.580898	0.507394	0.173867
ZDHHC22	505	0.995076	0.884766	1	0.496722	1.3381	1.37563	0.936012	0.351268	1.73464	1.57058	1.3117	0.250963
ANKRD34B	504	0.594168	1	0.871813	0.295203	0.396502	0.527689	0.438842	0.126324	0.585915	0.86227	0.584666	0.028776
STXBP6	503	1	0.96173	0.293456	0.496837	0.667325	1.03613	0.73858	0.283475	0.758547	1.03659	0.765339	0.193723
METTL7A	502	0.954567	1	0.885392	0.927353	1.46056	1.16567	1.2338	0.623337	2.11019	1.59026	1.84505	0.525044
POU3F1	501	1	0.712391	0.749943	0.910867	1.5126	1.64465	0.984773	0.566949	1.98907	1.1748	1.23912	0.602693
SOX3	500	1	0.54956	0.534511	0.399245	0.543392	0.507494	0.369291	0.121489	0.617674	0.444253	0.164002	0.269829
CHST8	499	1	0.752898	0.555449	0.551074	0.69645	0.753112	0.786359	0.333765	0.910252	0.743271	0.883742	0.240672
C6orf132	498	0.741129	1	0.798541	0.626524	0.770646	0.844861	0.882348	0.583238	1.15792	0.708619	0.979627	0.610722
TSHZ3	497	1	0.641153	0.83522	0.61149	1.08825	0.63762	0.397697	0.283475	0.746876	0.685742	0.555081	0.357642
PDZRN3	496	0.635431	1	0.737407	0.538134	0.994559	1.10302	0.853302	0.221066	0.867606	0.538919	0.435793	0.41965
PCDH1	495	1	0.925596	0.766887	0.571743	1.2292	1.08289	0.713009	0.666076	1.47685	1.25697	1.09887	0.582427
ADM	494	0.532784	0.768588	0.634079	1	1.39845	1.45456	0.838015	1.94662	2.3081	1.41751	1.24917	1.37043
SFRP1	493	0.987511	1	0.809355	0.590691	1.26506	1.06647	0.661704	0.753725	1.22402	0.927132	0.541077	0.648778
ANKRD33B	492	0.846108	1	0.798733	0.866078	0.8	0.823867	0.752912	0.719549	0.798011	0.691084	0.78242	0.811651
HMOX1	491	1	0.854867	0.880366	0.993674	1.29015	1.3815	0.738578	1.18114	2.37677	1.34756	0.510224	1.03319
PRRT2	490	0.968847	0.771117	1	0.69714	1.20389	0.830774	0.789595	0.482993	0.699435	0.831139	0.569819	0.446567
PPAP2B	489	1	0.978238	0.865253	0.396617	0.453664	0.468832	0.358194	0.28834	0.43364	0.408407	0.337856	0.189566
MYCN	488	1	0.90344	0.898154	0.993671	1.34273	1.10341	0.940009	0.6099	1.43434	1.08684	1.17948	0.774889
IQSEC2	487	0.912609	1	0.756572	0.748951	0.918205	0.774959	1.15459	0.677794	1.69685	1.25483	1.43675	0.432344
KLHDC7A	486	0.672809	1	0.630783	0.931198	1.14753	1.11746	0.684075	0.765372	1.39188	1.4021	1.27251	0.716016
LOC643988	485	0.942902	0.767307	0.798177	1	0.958353	1.32052	1.04462	0.740186	0.792262	1.03755	1.02299	1.05382
B3GALT5	484	0.71153	1	0.700374	0.78553	0.923731	0.707855	0.694325	0.595454	0.959022	0.868213	1.00919	0.604156
CDC42EP2	483	0.772561	0.742994	0.894919	1	1.26987	1.11946	1.0511	1.0028	1.33243	1.31504	1.62711	1.13428
HCN4	482	0.861242	1	0.869167	0.587053	0.925168	0.960761	0.899842	0.366209	1.16637	1.04517	1.11618	0.433382
ADAMTS8	481	0.714859	1	0.572127	0.314808	1.45714	0.865738	0.935965	0.221066	1.68591	1.11152	1.51343	0.245495
NPTX1	480	1	0.959992	0.769131	0.0309402	0.664914	0.488943	0.315963	0.00307012	0.328611	0.197587	0.143278	0.00104904
LOC153469	479	0.796191	1	0.96654	0.38279	0.740504	0.779877	0.516492	0.201733	0.792429	0.639368	0.375575	0.150917
IDO1	478	0.72208	1	0.711979	0.251129	0.570522	0.478828	0.33421	0.090064	0.446948	0.353291	0.246317	0.0839298
BTBD17	477	1	0.807852	0.739507	0.11924	1.40938	0.781541	0.620405	0.306152	2.33025	1.39317	0.708483	0.06974
SYP	476	1	0.818494	0.63686	0.396412	0.800785	0.81253	0.487148	0.199035	0.813419	0.820447	0.502471	0.111287
DHRS3	475	0.892492	1	0.846747	0.174355	0.825716	0.707982	0.454382	0.147378	0.662534	0.485027	0.380844	0.0906442
HTR3A	474	0.929337	1	0.875983	0.462497	0.583268	0.647051	0.50336	0.169731	0.605245	0.770516	0.552503	0.167452
FAM129A	473	0.946574	0.801105	1	0.507916	1.03088	1.32825	0.950802	0.579592	1.44753	0.989055	1.14256	0.407088
SAMHD1	472	0.912296	1	0.824632	0.675854	0.556415	0.644206	0.431357	0.248339	0.607568	0.387338	0.301031	0.227585
JPH4	471	1	0.828565	0.892629	0.419092	0.705137	0.753759	0.468053	0.205326	0.773183	0.523063	0.34867	0.160744
RASD2	470	0.776843	0.882951	0.37304	1	0.452426	0.627204	0.521602	0.300293	0.642841	0.131771	0.370629	0.451476
AIM1	469	0.766719	1	0.809066	0.473557	0.849475	0.750891	0.543009	0.218833	0.621423	0.584645	0.602874	0.112924
TMEM151B	468	0.884932	1	0.740112	0.230824	1.16926	0.844863	0.669933	0.319841	1.10758	1.01821	0.754674	0.077144
SPTSSB	467	0.63105	0.667587	1	0.423264	0.859072	0.672531	0.372864	0.160998	1.03395	0.627972	0.28978	0.440095
BTBD11	466	0.597329	1	0.643408	0.368744	0.62061	0.766271	0.571893	0.0940708	0.687868	0.578311	0.392454	0.287556
PIPOX	465	1	0.992752	0.937164	0.769295	0.826619	0.687571	0.69093	0.384062	0.910251	0.862708	0.59252	0.393695
NMNAT2	464	0.792072	0.85613	1	0.539412	0.986659	0.965131	0.714755	0.71531	0.676372	0.720266	0.55178	0.688723
RABGAP1L	463	1	0.853713	0.983727	0.42597	0.8617	0.374343	0.501983	0.177803	0.650596	0.771929	0.416425	0.165799
LPAR3	462	1	0.480863	0.713402	0.578215	0.552267	0.489993	0.509364	0.190612	0.737621	0.589781	0.79173	0.210422
ZNF775	461	0.892483	0.702266	1	0.806212	0.563088	1.12889	0.759041	0.551991	0.910858	0.857853	0.691922	0.675858
LHFPL4	460	0.983078	1	0.699034	0.887626	1.27169	1.1753	1.1729	0.675258	0.912061	0.975932	1.52545	0.4285
AASS	459	0.826523	1	0.942514	0.415429	0.639673	0.582928	0.471984	0.210181	0.548754	0.524113	0.450279	0.194645
ATP2A3	458	1	0.911115	0.921551	0.605803	0.655626	0.612873	0.435368	0.322992	0.580249	0.592872	0.717379	0.166598
MFGE8	457	1	0.86072	0.951911	0.323095	0.874156	0.868395	0.661428	0.240207	0.923931	0.772566	0.594924	0.174067
BEND4	456	0.795648	1	0.749232	0.644257	0.983099	0.784434	0.814162	0.479424	1.01779	0.811322	0.672376	0.396783
RARRES2	455	1	0.764186	0.823263	0.608291	1.00423	1.16655	0.878314	0.478076	0.979139	1.06909	1.20563	0.39268
CD24	454	0.894706	0.994344	1	0.5794	1.0618	0.898983	0.735925	0.414468	1.01018	0.857858	0.489779	0.395633
PRDM14	453	0.824666	1	0.946968	0.450442	0.442988	0.436708	0.332914	0.204732	0.545507	0.426887	0.480501	0.181587
ARHGAP23	452	1	0.918498	0.613289	0.527539	0.737802	0.898088	0.54771	0.382212	0.961388	0.733762	0.950836	0.437507
FAM160A1	451	1	0.961728	0.942611	0.918393	0.89785	0.825314	0.641592	0.429506	0.735556	0.829266	0.728892	0.463759
VSIG10	450	0.963578	1	0.934574	0.75057	1.19013	1.1797	1.0052	0.777783	1.36273	1.42546	1.34279	0.670736
PHF17	449	0.883581	1	0.825879	0.532011	0.964292	0.902036	0.724391	0.407406	0.968736	0.955876	0.746904	0.440079
ZNF483	448	0.781948	0.892163	0.772491	1	0.6699	0.667556	0.593002	0.551346	0.779617	0.83456	0.719481	0.801675
DUSP6	447	0.425778	0.178363	0.203046	1	1.65173	1.47998	0.977981	2.39688	1.83705	1.85773	1.45742	2.34079
FAM122A	446	0.788812	0.728278	1	0.846526	0.631671	0.78462	0.862249	0.778156	0.71802	1.1382	0.434669	1.04522
KAT7	445	1	0.935759	0.728862	0.971665	1.17553	0.950384	1.12082	1.18743	1.28214	1.31079	1.086	1.22419
DIDO1	444	0.797548	1	0.779656	0.855416	0.934523	0.902132	0.742792	0.861979	1.15481	1.08726	1.56838	1.17147
TRIB1	443	0.886562	1	0.973215	0.677025	1.01671	0.952616	0.994321	0.837723	1.10588	0.946228	0.69647	0.852374
TRIB2	442	0.830296	0.841299	0.737495	1	1.0567	1.23778	1.01842	1.04655	1.26864	1.22646	1.05532	1.00386
PPM1B	441	1	0.894299	0.667064	0.549801	0.585041	0.636017	0.523678	0.446473	0.591389	0.435086	0.34095	0.399045
UNC13A	440	0.845174	0.762549	0.797759	1	0.900079	1.12204	0.920254	0.918822	1.0945	0.942933	1.46898	0.957057
MIAT	439	1	0.974179	0.849631	0.38855	1.43433	0.923929	0.766675	0.330209	1.09046	0.97564	0.909501	0.281535
TERF1	438	0.854121	1	0.899058	0.47817	0.745097	0.621134	0.469316	0.249151	0.621596	0.515823	0.514289	0.218224
USP44	437	0.959353	1	0.904387	0.890289	1.1323	1.1489	0.973586	0.710621	1.35497	1.22208	0.726792	0.755422
PDZD4	436	1	0.7463	0.841632	0.82276	1.02821	1.03732	0.880386	0.755176	0.979434	1.14439	1.2018	0.613713
TMEM132B	435	0.879828	1	0.704157	0.715305	0.927206	0.970814	0.708899	0.430796	0.922209	0.876485	0.834523	0.431639
PODXL	434	0.898074	1	0.893277	0.439082	0.640399	0.566577	0.443928	0.258368	0.595127	0.546805	0.458081	0.235046
FGFR2	433	0.830492	1	0.875161	0.518567	0.752849	0.638679	0.586224	0.265038	0.610388	0.542503	0.546101	0.270582
ITPK1	432	1	0.89712	0.75768	0.707958	0.979606	0.821936	0.655653	0.848254	0.812496	0.868176	0.734992	0.618141
ERBB2	431	1	0.984086	0.862023	0.793401	1.20646	1.20923	0.998545	0.83194	1.59084	1.43249	1.75318	0.735583
THY1	430	0.678488	0.675187	0.55878	1	1.02193	1.05562	0.833121	0.798925	1.4099	1.29214	1.21931	0.711332
LINGO1	429	0.949075	1	0.77717	0.509673	0.849419	0.85528	0.510262	0.528186	0.771792	0.716147	0.519593	0.484652
LRIG1	428	0.968415	1	0.967544	0.582184	1.03441	0.973655	0.735243	0.434472	0.834709	0.748359	0.65886	0.356502
ZNF398	427	0.942961	1	0.816185	0.753727	0.763172	0.783066	0.558577	0.408656	0.649172	0.677373	0.710241	0.519961
SALL2	426	0.983981	1	0.79165	0.890456	0.88066	0.927127	0.726748	0.782303	1.09889	0.781701	0.76212	0.814538
SHANK2	425	0.811702	0.984256	0.9469	1	0.873019	0.90051	0.800717	0.618985	1.04601	0.947772	1.09408	0.660867
KCNK5	424	0.923152	1	0.953544	0.735172	0.96876	1.06848	0.984578	0.581009	0.982881	1.02187	1.33143	0.468716
PIM2	423	0.836996	1	0.70765	0.654002	0.714545	0.592712	0.514703	0.448404	0.691398	0.587076	0.558748	0.525007
FZD7	422	1	0.924276	0.910005	0.609977	1.13009	1.07218	0.938947	0.637115	1.31161	1.14702	1.45577	0.581936
N4BP3	421	1	0.997026	0.920753	0.827306	1.08731	1.23847	0.914757	0.733392	1.11903	1.05561	1.13146	0.922406
ABCA1	420	0.776114	1	0.770866	0.405994	0.85855	0.786483	0.516269	0.459057	0.844585	0.778208	0.747382	0.451054
ERRFI1	419	0.820004	0.645233	0.721905	1	0.815835	0.673085	0.412935	0.845274	0.93867	0.788187	0.472725	0.772603
GDAP1	418	1	0.987	0.903502	0.898923	1.19618	0.93042	0.719174	0.758837	1.38875	0.776337	0.857258	1.14552
OLFM1	417	0.972977	1	0.852232	0.68155	1.13651	0.892838	0.888084	0.688574	1.21878	0.940419	0.662643	0.527428
PPP1R14B	416	1	0.480863	0.660275	0.948505	0.709787	1.0294	1.10787	0.850424	0.972316	0.805709	0.387638	0.88496
NPTX2	415	0.79115	1	0.835799	0.623298	1.01367	1.10413	0.868143	0.288347	1.13165	1.34963	1.14179	0.236463
CHRDL1	414	0.812004	1	0.743624	0.372846	1.12435	1.0666	1.06384	0.517373	0.760326	1.09994	0.974683	0.520246
LOC157627	413	1	0.916999	0.982735	0.259972	0.96839	0.764189	0.704226	0.158218	0.994928	0.940159	0.427165	0.148671
SLC38A4	412	0.911256	0.952384	1	0.570913	1.09991	1.06745	0.741264	0.303297	0.793494	1.04299	0.727817	0.261015
WSCD1	411	0.809326	1	0.65588	0.635107	0.931369	0.971055	0.771931	0.5652	0.809871	0.81671	0.868458	0.498387
POLR3G	410	0.97667	0.922368	0.987642	1	1.41977	1.37923	1.38096	0.579913	1.55778	1.46114	0.914874	0.664768
D4S234E	409	1	0.970871	0.936647	0.585301	1.51416	1.45673	1.212	0.592142	1.38943	1.43713	0.957682	0.40717
ITGA6	408	0.920067	1	0.950535	0.472668	0.825752	0.841068	0.677955	0.28161	0.895413	0.827162	0.683531	0.296508
SOX2	407	1	0.813032	0.773889	0.630957	0.711922	0.708717	0.630832	0.347804	0.616294	0.54285	0.255204	0.413772
SLC7A2	406	0.862693	1	0.967905	0.706072	0.823929	0.687583	0.697137	0.315907	0.78211	0.771739	0.707319	0.341059
PCDH18	405	0.854728	0.908544	1	0.332115	0.580886	0.566823	0.455813	0.136291	0.38645	0.368972	0.275742	0.111113
DPYSL3	404	0.951743	1	0.832518	0.711398	0.883657	0.864592	0.816961	0.532586	0.869634	0.754465	0.614947	0.549097
SLC1A3	403	0.809299	0.719681	1	0.774095	1.19701	1.09469	0.978591	0.44627	1.2673	1.14039	0.979517	0.452612
AKAP1	402	0.992825	0.967874	1	0.519057	0.851116	0.884731	0.718161	0.308542	0.877368	0.816551	0.710449	0.284019
ATP1A2	401	0.776431	0.943074	1	0.570066	0.73229	0.837684	0.558589	0.173633	0.8036	0.776221	0.805514	0.155426
MID1	400	0.578866	0.938916	0.620335	1	0.731011	1.3839	1.24954	0.56859	1.08788	1.35303	1.48534	0.603488
GDPD2	399	1	0.786207	0.945081	0.427607	0.88668	0.927465	0.669311	0.343905	1.31224	1.07967	0.750244	0.205372
EEF1E1-MUTED	398	1	0.948228	0.974267	0.536967	0.762264	1.01906	0.955718	0.48955	1.00833	0.886855	0.821805	1.15042
TNFSF11	397	1	0.987041	0.764533	0.333404	0.716497	0.911482	0.621963	0.315179	0.838392	0.834726	0.345266	0.169932
ELAVL2	396	1	0.796171	0.854475	0.680786	1.28057	1.01477	0.910452	0.343146	1.49822	1.52711	0.771093	0.30076
HAPLN3	395	1	0.849097	0.908131	0.305489	0.822433	0.704092	0.495715	0.157061	0.77905	0.694796	0.89536	0.0942438
EGR1	394	0.963339	1	0.551932	0.410247	0.293877	0.285184	0.350104	0.273081	0.278375	0.085593	0.160496	0.21328
KCNG3	393	0.888879	1	0.760887	0.291155	0.510393	0.383843	0.24169	0.1146	0.488594	0.385982	0.313629	0.0824073
ACAP1	392	0.877731	0.794485	1	0.692612	1.11633	0.962941	0.724542	0.0878168	0.516974	0.899141	1.08385	0.510109
LECT1	391	0.979485	0.989005	1	0.415254	0.962834	0.828222	0.824506	0.194541	1.03217	0.956953	0.64383	0.177256
LPAR4	390	0.486715	1	0.837499	0.445164	1.11611	0.982399	0.931373	0.301027	1.02703	0.990699	0.624061	0.334292
PMEL	389	0.830399	0.978965	1	0.541576	0.901004	0.972271	0.999212	0.409954	0.898017	0.913948	1.17449	0.292697
MEGF10	388	0.92811	1	0.874716	0.364495	0.656869	0.601955	0.540423	0.212878	0.501282	0.534127	0.538108	0.138764
CAMKV	387	0.817814	1	0.812548	0.435345	1.04783	1.03759	0.673052	0.486842	0.840131	0.922823	0.628459	0.237644
ANKRD13B	386	0.945269	1	0.943142	0.563573	1.21114	0.839505	0.977419	0.58951	1.14725	0.783883	0.68211	0.347927
ATCAY	385	0.779848	1	0.862589	0.521576	0.84333	0.935293	0.738435	0.215398	0.655254	0.692305	0.542189	0.2208
MYC	384	0.785925	0.672887	0.742529	1	1.12056	0.978887	1.01228	0.863989	1.30864	1.20414	1.43354	0.835525
NRARP	383	1	0.882681	0.844188	0.704419	0.789817	0.875945	0.76893	0.477635	0.79803	0.84347	0.808774	0.382137
USP9X	382	0.745927	1	0.774346	0.496459	0.536114	0.47826	0.41885	0.264036	0.414539	0.336161	0.343672	0.295579
KLHL7	381	0.715274	0.733184	0.847859	1	0.928632	0.803078	1.06533	0.819984	0.948361	0.733529	1.11077	0.79618
CDCA7L	380	1	0.971542	0.757757	0.746459	1.01702	0.979176	0.714877	0.649289	0.824733	0.795595	0.752921	0.702052
CLU	379	0.976828	1	0.982598	0.543153	0.586688	0.546457	0.484741	0.257983	0.552268	0.538722	0.488736	0.201805
UGP2	378	0.990507	1	0.90624	0.826139	0.775553	0.773366	0.726159	0.398496	0.662503	0.640777	0.415151	0.43648
DNMT3B	377	0.964233	1	0.847827	0.753981	0.749893	0.69285	0.627989	0.510853	0.774488	0.660121	0.73275	0.569453
AKAP2	376	0.664097	0.602716	0.802039	1	1.2272	1.04433	0.974697	0.783448	1.28085	1.0905	1.11851	0.808554
GPR75-ASB3	375	0.920155	0	0	1	0.804511	0.390342	1.84931	0.457771	2.55711	0.620402	2.09064	1.95084
NKX1-2	374	0.946573	0.819312	1	0.634896	0.379002	1.17693	0.69912	0.241496	0.344649	1.23632	0.496766	0.275059
LOC729970	373	1	0.524579	0.400168	0.338752	0.873585	0.32295	0.402861	0.463868	0.331001	0.395788	0.954191	0.264167
IFIT1	372	0.141986	0.136552	1	0.634896	0.1137	0.504397	0.419471	0.482994	0.38773	0.0883084	0.745148	0.165035
DACT1	371	0.219203	0.342705	0.404938	1	0.413589	1.03384	1.53004	0.889312	0.540429	1.65665	2.3683	1.14644
C17orf61-PLSCR3	370	0.485964	0.467812	1	0.722169	0.85101	0.431578	0.358583	0.412747	0.799824	0.301704	0.833429	0.281228
MYCBP	369	0.685276	0.656575	0.000581693	1	0.621598	0.447874	0.665613	0.614489	0.719075	0.463987	0.436113	0.843536
RBM14-RBM4	368	0.749769	0.735997	1	0.985805	0.814342	0.908621	0.904623	0.885233	0.887729	0.967406	1.11553	0.887642
BCOR	367	0.900522	1	0.977429	0.830361	0.808582	0.820498	0.903829	0.835944	0.96693	0.882493	1.18762	0.918401
LRRC8A	366	0.74245	0.694971	0.647392	1	1.09151	1.15392	1.08731	1.15437	1.28456	1.27076	1.91478	0.996395
MAZ	365	1	0.889072	0.90083	0.86616	0.798489	0.893264	0.995651	0.970357	0.995014	0.918532	0.736329	1.08304
FST	364	0.62358	1	0.954683	0.719538	0.476011	0.989477	1.73367	1.28852	0.662729	1.18199	2.24172	1.76969
TUBB2A	363	0.309071	0.293617	0.355052	1	0.22939	0.405039	0.559549	1.12188	0.277902	0.485257	0.420339	1.49393
SLC39A8	362	0.325878	0.36453	0.575601	1	0.269129	0.692807	1.1652	0.998897	0.340785	0.924315	1.31919	0.998946
RNF122	361	0.633341	0.609103	0.831635	1	0.713477	0.953351	1.09411	1.67973	0.65467	0.794492	1.13375	1.11671
KITLG	360	0.524797	0.638087	0.584106	1	0.522783	0.671375	0.888543	0.734649	0.463675	0.661932	0.940924	0.636445
DAB1	359	0.258042	0.5956	0.636083	1	0.247964	0.779181	0.838575	0.921671	0.46977	0.64196	1.01566	1.52965
C16orf58	358	0.864417	1	0.940855	0.926817	0.668942	0.656125	0.518369	0.889846	0.829109	0.59559	1.03584	0.615414
SLCO4C1	357	0.652811	0.753392	1	0.788146	0.585493	0.811677	0.790731	0.555166	0.534802	0.901356	0.984964	0.857427
FLJ35946	356	0.527144	0.414793	0.759406	1	0.498882	0.510724	0.974267	0.538888	0.305351	1.23573	2.1063	0.807675
YWHAZ	355	0.717118	0.683092	0.562376	1	0.662957	0.628057	0.730814	1.10417	0.706813	0.636254	0.353194	1.20698
RNF145	354	0.754442	0.858754	0.961896	1	0.905838	1.04626	1.18017	1.18043	0.984724	1.02265	0.887244	1.10039
ALDOA	353	0.92536	0.785051	0.700844	1	0.787424	0.880873	0.764205	1.01442	0.741564	0.688608	0.691219	0.933294
NIPA1	352	0.760749	0.772725	0.617076	1	0.602353	0.82742	0.776476	1.19199	0.575798	0.659176	0.807355	1.11262
PHLDB2	351	0.481127	0.431165	0.455946	1	0.608984	0.760652	1.04265	1.43246	0.735068	0.852305	1.14896	1.25959
C12orf35	350	0.745657	1	0.964003	0.628159	0.604368	0.70174	0.815437	0.576666	0.727481	0.784039	0.718324	0.664627
COL1A2	349	0.583966	0.648979	0.710608	1	0.727427	0.670759	0.9182	1.10801	0.70638	0.787738	1.40805	0.91256
PRKD3	348	0.534187	0.553494	0.641037	1	0.761327	0.714449	0.988695	1.01673	0.787253	0.757422	0.826009	0.877764
WARS	347	0.592723	0.476782	0.509505	1	0.46762	0.501486	0.693214	1.10762	0.543827	0.428833	0.506484	1.25433
LRP8	346	0.583163	0.67347	0.710991	1	0.652332	0.5989	0.872674	1.02135	0.553331	0.692762	1.25246	0.975286
PTK7	345	0.913623	0.959485	0.826893	1	0.68979	0.776993	0.814277	1.08054	0.755225	0.784801	1.23924	0.881865
AMOTL1	344	0.286839	0.299239	0.368085	1	0.572295	0.656292	1.04849	1.38505	0.61955	0.846646	1.19598	1.42402
LAMB1	343	0.525062	0.605368	0.686612	1	0.410627	0.49631	0.696225	0.921773	0.489119	0.595834	1.18037	0.883324
SPG20	342	0.46691	0.589219	0.490604	1	0.304581	0.339269	0.397152	0.423088	0.256164	0.275094	0.273163	0.534233
TES	341	0.346864	0.340539	0.470025	1	0.69441	0.744464	0.965815	1.62188	0.526049	0.686574	0.862347	1.1502
PLA2G16	340	0.805019	0.627969	0.834706	1	0.458074	0.508407	0.568145	0.471834	0.325676	0.414177	0.469419	0.421307
B3GNT7	339	0.72658	0.798329	0.737669	1	0.727294	0.914149	1.32284	1.14444	0.833827	1.06293	2.12053	1.22593
RGMB	338	0.573326	0.768416	0.832279	1	0.60075	0.725848	1.10131	0.911766	0.582941	0.859372	1.4524	0.875529
REST	337	0.815253	1	0.876016	0.964794	0.669979	0.724665	0.902769	0.834416	0.698882	0.749507	0.657264	1.0445
CCND1	336	0.914613	0.996652	1	0.978453	0.959811	1.14308	0.926109	0.693127	0.94331	1.30513	1.27256	0.96235
CASP3	335	0.357712	0.460851	0.540041	1	0.583328	0.646897	0.783388	1.15198	0.610721	0.751092	0.670604	1.20685
F2RL1	334	0.693074	0.864188	0.950714	1	0.561458	0.626264	1.08926	1.00062	0.579523	0.852093	1.31376	1.01166
ZNF578	333	0.432366	0.659574	0.73503	1	0.0955124	0.066205	0.121127	0.202865	0.0814267	0.0927277	0.136926	0.0779824
SALL3	332	0.761541	1	0.816555	0.607561	0.76229	0.63298	0.868924	0.506481	0.537672	0.752968	0.871052	0.496487
AXIN2	331	0.865041	1	0.823095	0.75538	0.573762	0.713932	0.871227	0.713357	0.572661	0.657574	1.08909	0.93945
AZI2	330	1	0.578097	0.643139	0.861367	0.891694	1.07802	1.15842	1.00865	0.908302	1.04908	0.913604	1.00879
KDSR	329	0.821223	0.966087	0.890815	1	0.863134	0.872601	0.893564	0.75451	0.934405	0.861909	1.04859	0.720163
MICU1	328	1	0.827582	0.832459	0.80519	0.60906	0.604491	0.697438	0.970533	0.637748	0.659536	0.820792	0.941671
ATF7IP2	327	0.291701	0.420805	0.436566	1	0.70077	0.725376	0.883321	1.24035	0.690356	0.979689	0.765428	0.966304
FAM111B	326	0.897685	0.899939	0.831737	1	1.51374	1.86336	1.766	1.06898	1.71207	1.82816	1.54406	1.29032
ARL6IP6	325	0.673542	0.847088	1	0.943624	0.70556	0.823711	0.900352	0.750637	0.681585	0.763876	0.926403	0.796534
P2RY1	324	0.579941	0.68351	0.705775	1	1.07451	1.35832	1.29339	0.947707	1.34561	1.46046	1.58145	1.09704
PDE5A	323	0.828565	1	0.764146	0.876879	0.835769	0.737286	0.71385	0.652698	0.801161	0.674518	0.817912	0.637793
SLC7A11	322	0.807038	1	0.940296	0.790025	0.964468	1.19814	1.3662	0.870603	1.3669	1.57741	1.4911	1.12227
ACSL4	321	0.775018	0.860252	0.787555	1	0.876938	0.890386	0.965387	0.777139	0.735173	0.848987	0.870153	0.7216
GTDC1	320	0.752955	1	0.567637	0.801526	0.861366	0.477518	0.900379	0.487871	0.391511	0.512901	0.635068	0.853674
VAT1L	319	0.532101	0.6304	0.536336	1	0.555782	0.787612	0.780303	0.826325	0.547523	0.83455	0.642474	0.92772
VCAN	318	0.797027	1	0.99206	0.627173	0.781527	0.942701	0.930659	0.508387	0.826835	1.05896	1.1596	0.463889
SUCLA2	317	0.485119	0.486406	0.536128	1	0.545522	0.449176	0.754715	0.912893	0.544931	0.513568	0.562	1.01977
PDK1	316	0.386284	0.358464	0.465359	1	0.450427	0.499546	0.760802	0.887536	0.345447	0.488929	0.39122	0.673486
CORO2A	315	0.337364	0.527086	0.544335	1	0.399508	0.711325	0.752319	0.872267	0.498731	0.56361	0.806505	0.779825
GRM4	314	0.501491	0.632198	0.65031	1	0.553537	0.950945	1.11617	0.956695	0.7094	0.864054	2.26729	0.748315
ALDH3A2	313	0.354691	0.405577	0.451425	1	0.441319	0.47664	0.856545	0.937347	0.440577	0.539453	1.10968	1.1391
PIK3CB	312	0.633638	0.609387	0.803937	1	0.671571	0.595844	0.71575	0.633954	0.712483	0.567957	0.990269	0.595698
TMEM2	311	0.768336	0.890101	1	0.754154	0.672536	0.778659	1.10387	0.504581	0.737591	0.998402	1.48738	0.574219
NIN	310	0.642796	1	0.77345	0.554193	0.539119	0.668779	0.757719	0.382736	0.616947	0.660958	0.806005	0.452098
GPR37	309	0.476387	0.503971	0.636083	1	0.584942	0.761554	0.985179	1.06009	0.462543	0.711096	1.26567	0.872111
SLC7A5	308	0.767389	0.830578	1	0.921081	0.808876	1.12051	1.32997	0.711476	0.980924	1.52556	2.31935	0.791875
SNX16	307	0.883794	0.741182	1	0.961576	0.796863	0.63484	0.921873	0.679529	0.855235	0.627494	0.652897	0.684607
IVNS1ABP	306	0.560643	0.672066	0.594158	1	0.785141	0.821204	0.96357	1.04847	0.759445	0.703996	0.922076	1.11337
ADAMTS19	305	0.736939	1	0.915402	0.962999	1.059	1.0938	1.25261	0.849925	1.06594	1.1176	1.16554	0.950445
DSEL	304	0.416779	0.586575	0.715938	1	0.525861	0.66265	1.01056	0.705418	0.540376	0.844663	1.17099	0.75501
C1orf96	303	0.735841	0.749307	0.87645	1	0.533792	0.430547	0.658564	0.566881	0.480681	0.522268	0.357777	0.482989
FAM108B1	302	0.827356	1	0.885414	0.932615	0.679559	0.883929	0.92883	0.902131	0.908201	0.69492	0.647977	0.966524
DUT	301	1	0.925085	0.874375	0.9253	0.794765	0.685205	0.672107	0.529333	0.750282	0.559961	0.367442	0.732434
ZNF391	300	0.402547	0.645234	0.826908	1	0.429805	0.595845	0.69373	0.342335	0.42749	0.50073	0.748205	0.857807
THBS2	299	0.733409	0.91178	1	0.793203	0.633859	1.00879	1.77698	0.387917	0.761214	1.2683	2.92485	0.465218
GADD45B	298	0.347881	0.669133	0.831281	1	0.437765	0.441367	0.403759	0.507164	0.226186	0.247274	0.782435	0.462118
FOXB1	297	1	0.412168	0.628834	0.532325	0.457592	0.507493	2.21574	1.0934	0.650182	1.86586	0.749719	0.913263
CYP1B1	296	0.283848	0.37225	0.840539	1	0.371947	0.87085	1.20069	0.81195	0.493257	0.914795	1.18494	0.614862
NODAL	295	0.0424627	0.085759	0.321492	1	0.047605	0.286608	1.46461	1.43362	0.0463823	0.742116	3.06135	1.63615
SLC47A1	294	0.114197	0.219654	0.427278	1	0.137172	0.278906	0.885613	0.509861	0.207898	0.337371	0.973884	0.613905
PCDH20	293	0.201274	0.438761	0.519773	1	0.268629	0.250255	1.08024	1.20959	0.32978	0.425622	0.871446	0.662852
CPT1A	292	0.355664	0.450886	0.598131	1	0.220081	0.215365	0.585074	0.910997	0.250166	0.392138	1.08174	0.648288
GPRASP2	291	0.7336	0.485739	1	0	0.390568	0.72478	0.855925	0.0285434	0.0165863	0.712277	0.791649	0.796345
FAM110B	290	0.298183	0.621336	0.612526	1	0.517357	0.26482	0.734105	0.676218	0.633317	0.587276	0.65203	1.24194
GPC6	289	0.496761	0.516188	0.623323	1	0.416089	0.466534	0.716928	0.738083	0.452179	0.429704	0.958901	0.716777
PMEPA1	288	0.53305	0.65478	0.712982	1	0.490174	0.77131	1.45039	1.03214	0.637983	0.656572	1.98087	1.04951
HRASLS5	287	1	0.895584	0.825563	0.976008	0.72321	0.372674	0.704848	0.532713	0.257798	0.365555	0.547039	0.444415
ZNF204P	286	0.565918	0.504108	0.615116	1	0.279633	0.228841	0.707089	0.647717	0.349828	0.326398	0.536288	0.674306
PINK1	285	0.557985	0.71551	0.56141	1	0.361718	0.507352	0.824233	1.2428	0.568377	0.553615	1.15042	1.11183
NUDT15	284	0.447273	0.396418	0.517299	1	0.273896	0.397229	0.699559	1.06653	0.399149	0.414546	0.558062	1.34048
TMEM158	283	0.868871	1	0.902862	0.923528	0.661561	0.670453	1.02045	1.24766	0.583445	0.513819	0.626046	1.12581
CAV1	282	0.212308	0.405306	0.318613	1	0.165006	0.171122	0.533365	0.610435	0.164549	0.30463	0.622688	0.557204
SLFN13	281	0.554556	1	0.915398	0.929894	1.1102	1.10814	1.22875	1.70958	0.441689	1.20718	1.2278	1.89345
CALB1	280	0.464479	0.694871	0.636086	1	0.330621	0.275006	0.705168	0.965561	0.305352	0.465423	0.440122	1.06477
GDF3	279	0.151754	0.153628	0.464083	1	0.0959388	0.262456	1.48657	0.930555	0.116324	0.265765	2.07486	0.926041
FGF4	278	0.519898	1	0.686551	0.48432	0.104082	0.230864	0.671975	0.442132	0.591548	0.161676	0.9379	0.377684
PITX2	277	#N/A	#N/A	#N/A	#N/A	#N/A	#N/A	#N/A	#N/A	#N/A	#N/A	#N/A	#N/A
MIXL1	276	0	0	0.0843784	1	0	0.170241	0.707884	1.22262	0.0872425	0.178832	3.26946	1.50394
LEFTY2	275	0.108512	0.12512	0.357247	1	0.0567191	0.163527	0.943053	0.607369	0.0840532	0.259114	0.99737	0.559712
FAM167A	274	0.353112	0.203758	0.435215	1	0.226214	0.0627205	0.938884	0.840823	0.128569	0.263542	1.38985	1.35443
GMPR	273	0.167728	0.161309	0.59065	1	0.402943	0.595845	0.867162	2.71016	0.305351	0.521595	3.30091	2.33947
T	272	0	0.184352	0.337513	1	0.460505	0	0.424732	1.9562	0	0.238442	6.16168	3.23069
MYCT1	271	0.287534	0.122902	0.253136	1	0.0511673	0.0567471	0.731484	0.570559	0.145404	0.0596107	0.523953	0.816958
GSC	270	0	0	0.0984414	1	0	0	0.743281	2.09204	0.0508916	0.0695457	1.79715	1.65712
CER1	269	0.000604972	0.00290909	0.0165105	1	0.00193781	0.00268641	0.171132	1.43901	0.00110136	0.0041389	0.377021	1.33288
FOXA2	268	0	0	0.0282703	1	0	0	0.428464	2.39769	0	0.106532	0.506616	2.01606
C15orf2	267	0	0.0477952	0.284387	1	0.0198984	0.0662049	0.605636	0.972062	0.0226185	0.0618185	1.05955	1.02532
ARHGAP40	266	0	0.0368705	0.0675028	1	0.0307005	0	0.113262	0.847687	0	0.0238442	0.377247	0.712982
ROR2	265	0.37317	0.481061	0.426384	1	0.235249	0.29616	0.691973	1.53274	0.151772	0.232094	1.07296	1.44429
QPCT	264	0.110894	0.10665	0.292883	1	0.0532818	0.137881	0.401332	0.575275	0.0807537	0.0896623	0.210967	0.683152
LOC100506686	263	0.00858319	0.0271872	0.936421	1	0.393275	0.165837	0.0125435	0.801934	0.259644	0.0516497	0.308453	0.00498942
GAD1	262	0.0532696	0.102462	0	1	0	0.153524	0.248643	1.40276	0	0.214678	0.940855	2.16285
WLS	261	0.0850199	0.133423	0.39995	1	0.145519	0.277223	1.105	0.793398	0.116085	0.247572	1.26266	1.38166
BDKRB2	260	0.0406614	0.0391052	0.0357969	1	0.065122	0.144447	1.05111	1.38317	0.0370121	0.202315	1.89385	1.7487
LOC100506178	259	#N/A	#N/A	#N/A	#N/A	#N/A	#N/A	#N/A	#N/A	#N/A	#N/A	#N/A	#N/A
SERPINE2	258	0.112387	0.119633	0.229031	1	0.116299	0.125056	0.568056	1.19051	0.13046	0.137484	0.622583	1.0943
EOMES	257	0	0.0255539	0.046784	1	0.0106388	0.176984	0.941983	2.4856	0	0.297463	1.89993	3.28144
WNT3	256	0.0828287	0.238976	0.320847	1	0.0530625	0.279532	0.954339	1.62011	0.0301581	0.381214	1.69528	1.45375
SP5	255	0.0169851	0.0163351	0.089719	1	0.0136015	0.226271	0.903231	2.54224	0	0.623273	0.746534	2.606
FLRT2	254	0.279171	0.216521	0.269558	1	0.223556	0.367904	0.798154	1.32492	0.204932	0.358464	0.815257	1.43927
ABCG2	253	0.236793	0.288458	0.444724	1	0.202261	0.238339	0.524671	0.671247	0.287389	0.304365	0.704195	0.761476
LRRN2	252	0.197612	0.203458	0.321697	1	0.236556	0.3743	1.00539	2.20768	0.421905	0.733186	1.98036	1.86751
CDH2	251	0.291022	0.362533	0.452228	1	0.378504	0.43886	0.807837	1.7856	0.373354	0.437318	0.741863	1.56419
GNAL	250	0.478474	0.573286	0.467018	1	0.440935	0.339531	0.933822	1.11461	0.235828	0.329101	0.890501	1.01231
C1orf97	249	0.268364	0.258094	0.078753	1	0.143268	0.158892	0.396417	1.44542	0.24428	0.389456	0.880242	2.13152
ODZ4	248	0.177921	0.19963	0.326325	1	0.213715	0.250189	0.59134	1.8157	0.182198	0.281257	0.982369	1.68459
RHOB	247	0.495442	0.456627	0.208999	1	0.281027	0.220004	0.365925	1.10601	0.159722	0.17333	0.413037	1.25972
NTN1	246	0.441717	0.408781	0.484258	1	0.193546	0.177642	0.357021	1.12694	0.0606906	0.160689	0.694351	0.862164
ARSE	245	0.298184	0.327739	0.300013	1	0.0682233	0.245904	0.409003	0.652068	0.174486	0.185456	0.796411	0.767445
DKK4	244	0	0.0147482	0	1	0	0	0.0509679	0.625981	0	0.00476885	0.201198	0.347578
CDA	243	0.0583402	0.0841608	0.077041	1	0.023359	0.0259062	0.236988	1.36438	0.0531044	0.0725695	0.363577	1.03411
MFAP4	242	0.481752	0.295503	0.501864	1	0.315648	0.294082	0.939528	1.07789	0.356982	0.401054	1.50405	1.39082
SPATA16	241	#N/A	#N/A	#N/A	#N/A	#N/A	#N/A	#N/A	#N/A	#N/A	#N/A	#N/A	#N/A
CALCR	240	0.294259	0.444031	0.295883	1	0.213322	0.323266	0.423522	1.16489	0.103902	0.122429	0.99944	1.13724
GABRB2	239	0.471092	0.404689	0.548879	1	0.220058	0.418384	1.97968	3.68134	0.428815	0.324472	1.85971	4.22251
RNF19A	238	0.272753	0.286758	0.34836	1	0.231748	0.140982	0.459969	1.074	0.295586	0.224253	0.425719	0.98878
VANGL1	237	0.305936	0.381292	0.412491	1	0.324143	0.339794	0.837472	1.39339	0.259949	0.348311	1.10212	1.31474
ACHE	236	0.273837	0.341776	0.312575	1	0.128829	0.15805	0.570867	1.21991	0.121262	0.131945	1.1417	1.01141
KCNE3	235	0.0925395	0.0889979	0.244406	1	0.185261	0.246556	0.478434	0.432837	0.336938	0.46044	0.971301	0.860494
CNTNAP2	234	0.178055	0.237576	0.40883	1	0.213554	0.294895	0.870791	1.20114	0.198213	0.324242	0.834729	1.18116
DUSP10	233	0.189006	0.589848	0.604098	1	0.251801	0.223322	0.45603	0.805133	0.0374686	0.307974	0.551028	1.07115
KIFC3	232	0.251108	0.286222	0.497414	1	0.405067	0.643234	0.860272	1.18848	0.514301	0.523275	1.28237	1.10368
SLIT2	231	0.563234	0.446088	0.393766	1	0.570421	0.79446	1.27245	1.35244	0.557924	0.916974	2.20604	1.27083
PCSK9	230	0.509317	0.569564	0.716525	1	0.203249	0.270497	0.461154	0.536742	0.221793	0.270465	0.662678	0.535944
RHOU	229	0.356945	0.262191	0.216803	1	0.358554	0.336922	0.396757	1.12149	0.249638	0.334106	0.352472	1.10548
KIAA1161	228	0.249895	0.282127	0.382607	1	0.361073	0.424571	0.641971	1.41831	0.346147	0.412207	1.13327	1.06397
MAML3	227	0.350703	0.483926	0.496682	1	0.427363	0.446884	0.833377	1.27079	0.374747	0.455208	1.1103	1.11657
PCDH10	226	0.0843425	0.113028	0.247467	1	0.100721	0.180125	0.659029	1.12654	0.0653998	0.171146	0.761147	0.889609
APCDD1	225	0.223637	0.215078	0.275636	1	0.107451	0.357507	0.462487	1.44541	0.203567	0.306002	1.73115	2.28748
KCNG1	224	0.150546	0.176258	0.230496	1	0.262076	0.209273	0.821841	1.62539	0.244281	0.29311	1.09064	1.24391
BACE2	223	0.405392	0.318057	0.465583	1	0.423183	0.360622	0.696643	1.21976	0.355436	0.242931	0.897172	1.30245
GAL	222	0.269688	0.25141	0.537483	1	0.160316	0.230697	0.80041	1.21991	0.222894	0.295334	0.658825	1.17022
HHLA1	221	0.308258	0.435971	0.462943	1	0.159726	0.112728	0.214281	0.339253	0.14855	0.124055	0.356856	0.252917
ADAMTS1	220	0.184843	0.204104	0.343541	1	0.276852	0.337443	0.677551	1.11201	0.352087	0.466241	0.913926	0.950909
IFITM1	219	0.35111	0.292649	0.450779	1	0.223525	0.260374	0.49012	0.783308	0.200282	0.255497	0.317855	0.658753
LEFTY1	218	0.109053	0.0820796	0.350634	1	0.0987186	0.147382	1.00505	1.25	0.181268	0.235916	1.15085	1.08569
RHBDF1	217	0.506606	0.533307	0.656947	1	0.339897	0.443843	0.687663	1.02468	0.336508	0.391728	0.871259	0.736057
VAMP8	216	0.700953	0.308172	0.511308	1	0.465089	0.533592	0.902294	1.48175	0.437517	0.448414	0.762	1.67604
GPM6A	215	0.299033	0.411775	0.692368	1	0.368859	0.524668	0.894486	1.36351	0.476255	0.590675	0.687303	1.34986
ACADSB	214	0.39035	0.656967	0.730257	1	0.449343	0.715015	1.09916	1.18261	0.621805	0.531077	1.39238	1.191
DCLK1	213	0.368046	0.416939	0.460287	1	0.401403	0.517137	0.808716	1.44751	0.48847	0.494159	0.949337	1.82042
C3orf64	212	0.284629	0.462742	0.560816	1	0.298476	0.367138	1.01607	1.03162	0.382457	0.552149	1.28035	1.36666
PIK3R1	211	0.292581	0.359996	0.451581	1	0.357722	0.489057	0.728922	1.05134	0.385059	0.652587	1.07183	1.00716
C3orf58	210	0.332354	0.430193	0.434655	1	0.339974	0.372524	0.706326	0.943364	0.371277	0.434301	0.587987	0.974539
MFAP3L	209	0.3017	0.357485	0.475403	1	0.222523	0.240143	0.761328	1.28616	0.166564	0.311187	0.755242	0.972314
DTWD2	208	0.3316	0.474658	0.393766	1	0.16056	0.205464	0.506915	0.760743	0.196547	0.268591	0.602006	1.02632
TCHP	207	0.419179	0.457262	0.320339	1	0.5073	0.422259	1.29153	1.28936	0.525471	0.366624	0.274982	1.15146
GSTO1	206	0.470071	0.363241	0.436177	1	0.413563	0.465342	0.728131	1.61491	0.236362	0.573955	0.835585	1.72609
ZNF600	205	0.434119	0.683189	0.416928	1	0.158017	0.210299	0.233187	0.570559	0.107771	0.0490912	0.0517789	0.45872
DMD	204	0.668638	1	0.748122	0.964057	0.624418	0.527766	1.38171	1.15805	0.557709	0.391401	0.681553	0.763911
EPHA2	203	0.31437	0.365019	0.388142	1	0.442085	0.510723	1.08448	1.30413	0.530437	0.624721	1.69509	1.26554
SVIL	202	0.36117	0.451428	0.518648	1	0.50619	0.629641	0.872872	1.27454	0.525318	0.601441	1.45966	0.999781
ADAM19	201	0.539963	0.575268	0.597763	1	0.554087	0.531234	0.783282	0.929391	0.591569	0.643508	1.40414	0.916996
LMNB1	200	0.489436	0.572245	0.505084	1	0.671503	0.613938	0.811425	0.8023	0.672697	0.542176	0.516547	1.15324
ELL2	199	0.687326	1	0.814557	0.939093	0.691526	0.657379	0.676855	1.00417	0.505325	0.542574	0.531816	0.757929
IL17RD	198	0.25348	0.271787	0.285829	1	0.491478	0.60255	0.826931	1.36311	0.574373	0.7574	1.13497	1.23117
RAP2A	197	0.622988	0.649842	0.818472	1	0.698435	0.804389	1.03706	1.08814	0.776463	0.83753	0.817367	1.24493
AMOTL2	196	0.718348	0.612645	0.644343	1	0.618658	0.866679	0.840882	1.01433	0.653879	0.960994	1.36926	1.80383
EFNA5	195	0.803385	0.887709	0.887855	1	0.602274	0.713495	0.877419	0.828586	0.614592	0.568771	0.818569	0.759955
LRRC3	194	0.362293	0.335523	0.460708	1	0.365335	0.405175	0.782924	0.878661	0.256495	0.417275	1.10911	0.733037
MERTK	193	0.517328	0.715199	0.697391	1	0.375432	0.574307	0.919396	1.15486	0.588626	0.573123	1.23021	0.826797
CRABP2	192	0.983204	0.792303	0.713583	1	0.51084	0.672686	0.510385	0.57638	0.435663	0.446309	0.409771	0.471066
TSPAN12	191	0.60762	0.620887	0.902691	1	0.516982	0.820691	1.18738	1.14112	0.668313	0.755818	0.963285	1.31687
TBC1D2	190	0.479223	0.583784	0.478144	1	0.665176	0.652592	0.825869	0.787915	0.523458	0.675588	1.90719	1.00263
RBP1	189	0.394654	0.354246	0.231627	1	0.231758	0.537428	0.699559	1.02299	0.383185	0.52364	0.610158	0.871568
TUBB2B	188	0.442502	0.311255	0.465206	1	0.365815	0.527803	0.613452	1.02177	0.376718	0.465816	0.306252	1.11938
SERPINB1	187	0.51305	0.645237	0.590651	1	0.695276	0.315447	0.728711	1.14112	0.215541	0.417275	0.673125	1.12386
ACPL2	186	0.689548	0.869273	0.795737	1	0.75365	0.711704	1.1631	1.37087	0.729448	0.765003	0.996385	1.25634
SOS2	185	0.547261	1	0.674507	0.958444	0.679271	0.777646	1.09133	0.791186	0.722313	0.748814	0.861612	1.20859
FYTTD1	184	0.537923	0.686609	0.42701	1	0.449311	0.715857	0.731903	1.12349	0.664831	0.586847	0.473033	1.40606
NEFL	183	0.710377	0.531369	0.440091	1	0.842756	0.841192	0.893881	1.25299	0.646624	0.474548	1.41529	1.40674
DUSP26	182	0.335456	0.322618	0.590651	1	1.07452	0.297923	1.48657	1.4264	0.305351	1.04319	1.54043	2.14452
GLIPR1L1	181	0	0.215078	0.393766	1	0	0.39723	0.495521	1.3313	0	0.278183	0	2.07953
ANXA2P2	180	0.610912	0.702939	0.61466	1	0.463003	0.581313	0.523723	1.25245	0.456784	0.379958	0.314883	1.48357
NCOA4	179	0.645062	0.691512	0.848509	1	0.718384	0.658378	0.772079	1.24204	0.634402	0.650163	0.705211	1.3873
ID3	178	0.603423	0.488698	0.398426	1	0.743894	0.789758	0.844439	2.15395	1.04795	1.20985	1.90632	2.56557
MYL9	177	0.647609	0.46666	0.570784	1	0.407691	0.533728	0.69997	1.73221	0.398781	0.517484	0.729601	2.42201
KIT	176	0.639739	0.715285	0.787548	1	0.762167	0.669771	0.887334	1.40649	0.662799	0.776328	0.945063	1.53255
KRT8	175	0.631928	0.544601	0.480466	1	0.548757	0.561222	0.490975	0.945694	0.545334	0.479802	0.581443	1.097
FZD5	174	0.519554	0.549462	0.609683	1	0.412637	0.37433	0.528587	1.08518	0.350397	0.32844	0.445915	0.890975
RHOC	173	0.656637	0.590655	0.729111	1	0.468965	0.545443	0.738166	1.32332	0.675928	0.630479	0.571221	1.52646
ATP2B4	172	0.605814	0.672436	0.640493	1	0.412578	0.424901	0.424444	0.926855	0.332379	0.359128	0.527403	0.722228
ID4	171	0.97813	0.697934	1	0.35272	0.379003	0.476377	0.442777	0.321996	0.344651	0.392483	0.0827944	0.843517
MCC	170	0.577679	0.607647	0.791931	1	0.73536	0.869368	0.896313	1.15062	0.589079	1.07161	1.0716	1.23326
TCF7	169	0.515413	1	0.948929	0.80328	0.545923	0.773443	0.438558	0.912905	0.469161	0.837093	0.949977	1.41513
NEBL	168	0.746818	0.862583	1	0.683432	0.524055	0.660752	0.549501	0.630976	0.518232	0.530659	0.507516	0.762607
ARHGAP29	167	0.235726	0.226705	0.303305	1	0.275889	0.322077	0.562484	1.29532	0.181559	0.315775	0.404435	1.2435
MATN3	166	0.426226	0.531367	0.555905	1	0.366599	0.448636	0.606285	1.74524	0.258649	0.392729	0.642056	1.55965
EPHA4	165	0.378149	0.328482	0.483257	1	0.576328	0.444174	0.594624	1.82579	0.410833	0.500728	0.952259	2.04881
TAGLN	164	0.477238	0.353072	0.465621	1	0.410511	0.392592	0.561459	2.51111	0.402247	0.461757	0.869872	3.59567
EPB41L3	163	0.531665	0.389576	0.378907	1	0.405477	0.674541	0.654462	2.30377	0.460906	0.488133	0.465033	1.7215
POLD4	162	0.905731	0.808847	0.316419	1	0.569876	0.746932	0.665538	1.37122	0.637966	0.28166	0.804132	0.899361
ACSS2	161	0.532267	0.482045	0.660203	1	0.451102	0.472713	0.551042	1.08734	0.456244	0.408642	0.30846	1.26869
DUSP4	160	0.300493	0.26272	0.269129	1	0.306258	0.550065	0.695743	2.19427	0.266486	0.547416	0.564084	1.96403
KLF5	159	0.587049	0.403272	0.479903	1	0.470099	0.670325	0.588432	0.927158	0.152675	0.312956	0.385106	1.21848
CA2	158	0.825737	0.992668	0.817823	1	0.413275	1.10002	1.14351	1.58001	0.845585	0.962943	1.08337	2.51943
FAM20A	157	0.319937	1	0.963379	0.937809	0.260947	0.578803	0.30953	1.22537	0.381477	0.434293	0.977068	1.31665
NFASC	156	0.38778	0.530071	0.622379	1	0.54516	0.798953	1.12507	2.2172	0.662139	0.678977	1.19253	2.26877
LEPREL1	155	0.603582	0.731892	0.640598	1	0.537734	0.646794	0.696389	1.86092	0.496725	0.473508	0.776738	1.84337
COL6A1	154	0.440533	0.415338	0.434879	1	0.337736	0.31556	0.438447	1.46662	0.305021	0.266804	0.750434	1.19534
SMAD6	153	0.582512	0.451864	0.413635	1	0.531735	0.367883	0.472133	0.592013	0.530234	0.223638	0.308219	0.703911
COL13A1	152	0.674588	0.557404	0.677722	1	0.313252	0.347412	0.428069	1.63047	0.441458	0.301637	1.10074	1.1977
CAMK2D	151	0.595489	1	0.834784	0.905622	0.504683	0.654458	0.414696	1.65046	0.356139	0.192	0.3451	1.3184
IPP	150	0.89741	0.411832	0.202347	1	0.528273	0.380309	1.14238	1.20218	0.710899	0.503314	0.549041	1.21215
C10orf140	149	0.255585	0.675961	0.703154	1	0.84426	0.453976	0.849465	0.652066	0.697944	0.596107	0.670659	1.55965
GJA5	148	0.555992	0.395952	0.447109	1	0.483787	0.79332	0.713159	1.29281	0.528005	0.57056	0.886508	1.60104
BCAR3	147	0.522351	0.219137	0.548214	1	0.344656	0.337272	0.691863	1.09806	0.207408	0.188955	1.08903	1.32423
RET	146	0.405608	0.344888	0.42414	1	0.352081	0.335413	0.472627	0.782696	0.300358	0.38194	1.00847	0.638141
KRT19	145	0.724728	0.669387	0.669612	1	0.769973	0.771093	0.837352	1.58658	0.744597	0.611407	0.550739	1.30526
NFKBIA	144	0.670913	0.759101	0.660139	1	0.663672	0.736048	0.524671	2.11443	0.898093	0.662732	0.673127	1.81195
COL6A2	143	0.495787	0.48779	0.56352	1	0.359664	0.341009	0.544814	1.41424	0.357163	0.385362	0.793099	0.993011
IL13RA1	142	0.221876	0.355641	0.362761	1	0.355351	0.384718	0.530637	1.05127	0.432779	0.335134	0.547551	1.06842
OTX2	141	0.738976	0.598478	0.743733	1	0.78642	0.923991	0.912046	1.66206	0.911626	0.628937	0.554936	1.98286
MRC2	140	0.746707	0.685731	0.603006	1	0.467572	0.448754	0.398076	1.18409	0.449719	0.432989	0.721871	0.988647
SULF2	139	0.371728	0.462134	0.446986	1	0.471904	0.321837	0.415034	1.1874	0.528181	0.388795	0.594754	1.21298
TMEM123	138	0.413275	0.404223	0.589875	1	0.683014	0.696584	0.975455	1.30114	0.657924	0.730642	0.617208	1.17843
TNFAIP2	137	0.592899	0.420153	0.494497	1	0.799639	0.859126	0.967995	1.43303	0.795331	0.776325	1.06448	0.997449
PERP	136	0.435013	0.51065	0.532217	1	0.441843	0.38776	0.634314	1.24585	0.430911	0.450596	0.474217	1.1795
SEMA5A	135	0.473017	0.464197	0.543907	1	0.749842	0.771598	0.912616	1.53517	0.421779	0.474312	1.04489	1.25669
H2AFY	134	0.778402	0.659995	0.652442	1	0.861112	0.90018	0.991043	1.37954	0.711042	0.891715	0.900235	1.73049
FAM176B	133	0.798702	0.829587	0.478144	1	0.76751	0.482348	0.802271	1.30413	0.552537	0.457014	0.419163	0.575583
TGFB1	132	0.299514	0.426316	0.474631	1	0.335787	0.383044	0.486674	1.783	0.250823	0.193735	0.416544	0.946929
CDC42EP1	131	0.508968	0.133496	0.570281	1	0.407574	0.287649	0.61513	1.9281	0.46329	0.920882	1.51766	2.44703
BTG2	130	0.447276	0.659575	0.577525	1	0.286538	0.317785	0.286302	0.887539	0.189996	0.333821	0.215171	1.17841
MLLT6	129	0.779847	1	0.503473	0.774916	0.499593	0.692594	0.729575	1.54747	0.520563	0.485027	1.05727	1.69203
LSS	128	0.789843	0.772854	0.668871	1	0.701934	0.759621	0.799198	1.20877	0.738871	0.718031	1.1658	1.41238
MYADM	127	0.650248	0.587489	0.740759	1	0.6342	0.589744	0.813406	1.19652	0.727919	0.689912	1.38834	1.03755
CEP55	126	0.908989	0.437484	0.628967	1	0.659307	0.864971	0.759286	1.23321	0.768535	0.699916	0.468674	1.39619
PHACTR2	125	0.778902	1	0.871101	0.671892	0.65379	0.728865	0.73603	0.928173	0.746206	0.735206	0.752396	1.11771
CAPRIN2	124	0.882155	1	0.829267	0.920738	0.764473	0.55928	0.784108	0.781862	0.625201	0.556316	0.380544	0.680691
LIFR	123	0.869421	1	0.956673	0.825727	0.675685	0.669895	0.642081	0.826287	0.643932	0.644056	0.528363	0.770223
MAGED1	122	0.623279	0.743197	0.747467	1	0.723236	0.7511	0.78919	1.23053	0.72365	0.729711	1.10142	1.27884
TRAF5	121	0.702693	0.704827	0.618628	1	1.12542	0.680547	0.803405	0.868152	0.581774	0.595323	0.586164	0.853722
ZBTB10	120	0.654665	0.92834	0.711103	1	0.655151	0.871802	0.869941	1.52509	0.595911	0.653254	0.625446	1.59699
MMP2	119	0.369855	0.329486	0.379745	1	0.375952	0.569031	0.74263	1.12752	0.48505	0.629318	0.961369	0.936476
CDK6	118	0.75334	1	0.901391	0.60887	0.496648	0.443552	0.509386	0.600055	0.49259	0.527928	0.462875	0.659788
CLMP	117	0.473586	0.531369	0.655175	1	0.559829	0.721021	0.799497	1.63017	0.831373	0.729353	1.59035	1.44169
SIPA1L2	116	0.228839	0.320117	0.302193	1	0.316524	0.351041	0.514729	0.981896	0.265111	0.388164	0.620947	1.07
HEBP2	115	0.638448	0.426688	0.438224	1	0.433272	0.336363	0.591429	0.929458	0.512201	0.424005	0.248456	1.15716
HES1	114	0.253174	0.243485	0.245175	1	0.304107	0.539634	0.560968	1.44254	0.483952	0.362163	0.847026	1.75092
COL5A2	113	0.242829	0.235944	0.295324	1	0.21851	0.213437	0.384583	1.07725	0.232431	0.224208	0.413846	0.928224
CCPG1	112	0.515485	0.379182	0.686823	1	0.363176	0.38009	0.404386	0.657205	0.324435	0.360543	0.321513	0.658321
FAM174B	111	0.491373	0.363513	0.715434	1	0.484288	0.632212	0.911946	1.37149	0.44154	0.814959	1.27284	1.44249
PREX1	110	0.527931	0.507726	0.484139	1	0.563679	0.761901	0.682357	1.96421	0.700804	0.670375	1.5296	1.41902
PPP1R3B	109	0.301728	0.331608	0.440148	1	0.280714	0.410846	0.592071	0.970089	0.253728	0.402091	0.580555	1.042
MBNL3	108	0.688429	0.891522	1	0.711092	0.790113	0.959139	1.01469	1.24525	0.436964	0.801208	0.765901	1.44106
DSP	107	0.74907	0.843217	0.755238	1	0.618871	0.664146	0.849729	1.3017	0.522482	0.623772	0.89993	0.991314
IFITM3	106	0.438914	0.388346	0.596168	1	0.329384	0.363076	0.464957	0.68467	0.365279	0.299502	0.37184	0.635519
GCNT1	105	0.516166	0.668443	0.690572	1	0.352629	0.391089	0.924976	1.36343	0.288142	0.483588	0.988634	1.2117
ZNF611	104	0.795581	1	0.650523	0.952075	0.773258	0.706564	0.796944	0.76429	0.595275	0.847472	1.01511	0.73593
C17orf103	103	0.507274	0.566546	0.460994	1	0.196557	0.305189	0.749325	1.07153	0.327693	0.39692	0.76216	1.35042
ABCD1	102	0.543118	0.522333	0.421892	1	0.665176	0.79446	1.39218	1.63017	0.378053	0.695458	1.19461	1.57822
NTS	101	0.345349	0.254288	0.508306	1	0.227578	0.225239	0.216542	0.253921	0.183374	0.205841	0.148674	0.235202
CCDC3	100	0.487936	0.586577	0.698041	1	0.732624	0.70418	1.7118	2.02288	0.444146	0.606946	0.960263	1.45331
PGM1	99	0.340251	0.400931	0.418352	1	0.295284	0.302716	0.341629	0.911045	0.179843	0.176294	0.292592	0.741301
NKD1	98	0.504841	0.667589	1	0.75247	1.01067	1.0088	0.745733	1.28799	0.689299	1.1382	1.5317	1.24693
ZNF518B	97	0.568816	0.406778	0.475087	1	0.327026	0.556985	0.786371	1.21554	0.398283	0.498915	0.487961	1.6105
USP3	96	0.05785	0.279629	0.356506	1	0.498336	0.462396	0.341814	0.836349	0.536026	0.395779	0.629741	1.34482
ANKHD1-EIF4EBP3	95	0.192313	1	0.136042	0.753772	0	0.00825568	0.00537732	1.68802	0	0.201504	3.62811	1.05021
SHISA2	94	0.391606	0.415387	0.304197	1	0.820874	0.78764	0.353032	1.82677	0.754858	0.601735	0.226673	1.5061
TNS4	93	#N/A	#N/A	#N/A	#N/A	#N/A	#N/A	#N/A	#N/A	#N/A	#N/A	#N/A	#N/A
EPHB3	92	0.204191	0.0981885	0.115562	1	0.140155	0.259063	0.1939	1.77369	0.159314	0.136068	0.487961	1.19517
TNRC18	91	0.534244	0.406259	0.382829	1	0.268628	0.331025	0.467993	1.73281	0.214876	0.301365	0.782437	1.51632
PLXNA2	90	0.0851952	0.0614509	0.112505	1	0.0511673	0.138715	0.241207	2.08903	0.0516996	0.0750654	0.619429	1.93512
SLC22A3	89	0.383379	0.245804	0	1	0.102335	0.510725	1.03824	1.79319	0.174486	0.397405	1.04791	2.07953
RASGEF1B	88	0.20796	1	0.549242	0.774916	0.333062	1.29284	0.921568	2.47595	0	0.776044	2.04633	5.92208
MEIS3	87	0.347659	0.385175	0.58765	1	0.363777	0.308759	0.801062	1.55943	0.202532	0.255436	0.72981	1.5975
CLDN11	86	0.133943	0.159566	0.221345	1	0.201719	0.178624	0.462407	1.37888	0.234084	0.236085	0.364603	1.30647
FAM159B	85	0.447275	0.0716928	0.393767	1	0.656648	0.397231	0.880932	2.47242	0.407134	0.463639	1.17366	2.59942
SERPINB9	84	0.697025	0.685803	0.760417	1	0.213937	0.267595	0.421342	1.28461	0.149932	0.186149	0.300442	1.70674
H2AFY2	83	0.185428	0.288074	0.14284	1	0.236654	0.430417	0.784121	2.44303	0.311787	0.312826	0.590361	2.85434
ARRB1	82	0.156299	0.197203	0.227748	1	0.109553	0.182108	0.252314	1.11207	0.0802213	0.130564	0.377725	1.26472
YAF2	81	0.147064	0.67043	0	1	0.47107	0.707362	1.04541	1.1745	0.679779	0.520806	0.375074	2.85701
ID2	80	0.6356	0.305638	0.559562	1	0.424151	0.721288	0.678081	1.38136	0.449991	0.395314	0.555944	1.70331
MAN1A1	79	0.729679	1	0.562088	0.978832	0.598926	0.421224	0.754496	1.70647	0.564565	0.62401	0.622274	1.3252
TFPI	78	0.398967	0.631982	0.697592	1	0.213302	0.589821	0.646402	0.550126	0.311733	0.236664	0.149774	0.597093
COL4A6	77	0.448388	0.667291	0.650164	1	0.698724	0.608189	0.589896	1.5213	0.623353	0.639954	0.598669	1.26049
MN1	76	0.91299	1	0.826095	0.869413	0.690493	0.427943	0.749241	1.14308	0.62329	0.473197	0.482469	0.884336
BAMBI	75	0.913583	0.782519	0.904823	1	0.628706	0.798685	0.801269	1.55386	0.766624	0.719134	0.983248	1.57624
KLF8	74	0.850719	0.815123	0.943178	1	0.698009	0.795298	0.727358	1.44886	0.57704	0.473411	0.831723	1.7366
TP53I11	73	0.882306	0.874676	0.896642	1	0.524543	0.386356	0.435794	1.18367	0.378895	0.329526	0.540127	0.981995
C9orf47	72	0.79329	0.825587	0.758339	1	0.376939	0.371715	0.923699	1.85678	0.494998	0.534913	0.788959	1.84316
MANEA	71	0.611873	0.505864	0.689877	1	0.627514	0.552944	0.650125	1.3876	0.556959	0.50073	0.401391	1.64075
PRTG	70	0.616144	0.80325	0.892	1	1.43634	1.13089	1.31465	2.04935	1.24633	1.31143	1.00599	1.8859
BHLHE40	69	0.206434	0.297801	0.242317	1	0.247965	0.275006	0.55905	1.05334	0.375816	0.299582	0.248274	0.939789
ID1	68	1	0.834834	0.725021	0.482941	0.56369	0.350673	0.551838	0.682878	0.440655	0.273227	0.30242	0.810631
FGFR3	67	0.816988	1	0.834802	0.662797	0.495037	0.487847	0.424874	0.705945	0.356935	0.317106	0.278727	0.532041
CFLAR	66	0.494176	0.253041	0.382847	1	0.450759	0.52637	0.272916	2.20048	0.514065	0.227696	0.577625	1.79141
NFATC1	65	0.802288	0.915334	1	0.87444	0.601589	0.690589	0.479053	1.21746	0.379903	0.267946	0.749809	1.03811
TNFRSF11B	64	0.167728	0.483927	0.369156	1	0.268629	0.595845	0.743283	2.13959	0.0763376	0.469434	0.770212	1.26721
PRODH	63	0.896091	1	0.729588	0.370568	0.284415	0.336459	0.227345	0.261633	0.107765	0.132539	0.264058	0.206413
FBN2	62	0.3672	0.343245	0.317228	1	0.384736	0.414501	0.542411	1.68687	0.409216	0.448224	0.911761	1.44397
CDR1	61	1	0.641151	0.733636	0.714203	0.633957	0.555069	1.01554	1.16933	0.455126	0.466463	0.246001	1.69507
LRIG3	60	0.36853	0.281722	0.302851	1	0.175291	0.310511	0.415921	1.57972	0.309651	0.393858	0.506658	1.50476
SLC16A3	59	0.147101	0.203065	0.222377	1	0.398444	0.378204	0.367492	1.75325	0.267587	0.253203	0.212675	0.661553
ITGA5	58	0.394402	0.412291	0.388734	1	0.271204	0.380733	0.500272	1.30882	0.359007	0.44527	0.492149	1.08129
EFNB1	57	0.36126	0.384659	0.397552	1	0.588915	0.355215	0.457405	1.71168	0.493258	0.449373	0.643256	1.41718
FZD8	56	0.615662	0.516189	0.548956	1	0.518297	0.539766	0.664583	2.37621	0.589147	0.314184	0.605815	2.32112
HGSNAT	55	0.69008	0.516187	0.50627	1	0.337706	0.715014	0.736204	1.9236	0.663047	0.429197	1.35809	2.04982
FLNC	54	0.972658	1	0.788341	0.982554	0.358668	0.305485	0.377846	1.11413	0.332259	0.260841	0.357597	1.03602
S1PR3	53	0.265217	0.19531	0.266897	1	0.25575	0.344044	0.405267	1.63809	0.288771	0.278876	0.442958	1.63417
PCDH7	52	0.634741	0.699588	0.646882	1	0.535124	0.384466	0.395488	0.990603	0.394919	0.341528	0.550119	0.966879
FN1	51	0.580457	0.704774	0.694268	1	0.502549	0.526951	0.717886	2.08709	0.428399	0.505907	0.998121	2.00891
CLVS2	50	0.191689	0.737408	0.50627	1	0	0.340482	0.141577	1.14111	0.348971	0.596104	0.125749	2.45087
RHOBTB3	49	0.180631	0.173717	0.295325	1	0.268628	0.229171	0.285877	2.12862	0.211396	0.144441	0.169277	1.85959
FAM184A	48	0.420042	0.429291	0.443493	1	0.583031	0.594925	0.680737	1.35741	0.505051	0.539776	0.512634	1.69245
AGPAT3	47	0.643996	0.672983	0.787995	1	0.426451	0.621468	0.784794	2.56659	0.383469	0.417876	1.26505	2.50091
SLITRK2	46	0.448871	0.291358	0.242108	1	0.29693	0.171774	0.197268	1.23032	0.206317	0.184201	0.429711	0.927294
TNC	45	0.162137	0.220456	0.347006	1	0.123122	0.206063	0.456293	1.48583	0.106873	0.227763	0.520811	1.39556
FAM89A	44	0	0.258093	0.354389	1	0.644707	0	0.297312	2.39634	0.244279	0.250364	0.178482	1.40368
C12orf34	43	0.223637	0.645232	0.393765	1	0	0	1.32138	1.14112	1.01783	1.25182	1.32036	2.33946
DLC1	42	0.523624	0.441983	0.460982	1	0.385041	0.351385	0.427681	2.24464	0.0393902	0.43904	0.1628	2.50023
KEL	41	0.710376	0.45546	0.625392	1	0.252827	0.490695	0.641263	1.87949	0.359234	0.44182	1.24269	2.52296
COL2A1	40	0.868225	1	0.943919	0.647048	0.555607	0.793715	0.396708	0.868438	0.557349	0.646345	0.686628	0.959889
SHB	39	1	0.498674	0.489093	0.55204	0.415222	0.296037	0.355611	1.54336	0.573123	0.115176	0.315855	1.35606
ENC1	38	0.0936156	0.210076	0.260984	1	0.549751	0.429562	0.380284	1.92397	0.681712	0.582244	0.460591	2.08557
SLC40A1	37	#N/A	#N/A	#N/A	#N/A	#N/A	#N/A	#N/A	#N/A	#N/A	#N/A	#N/A	#N/A
ANKRD1	36	#N/A	#N/A	#N/A	#N/A	#N/A	#N/A	#N/A	#N/A	#N/A	#N/A	#N/A	#N/A
NCRNA00261	35	0	0	0	1	0	0	0.0430888	3.07605	0	0	0	3.01757
MOBP	34	0	0.162442	0.516298	1	0	0	0	3.31664	0	0.105052	0	3.2806
SOX17	33	0	0	0	1	0	0	0	2.88282	0	0	0	4.00172
TBX3	32	0.110887	0	0.0976214	1	0	0.09848	0	3.86904	0.100935	0	0.0727425	4.89898
ARHGAP24	31	#N/A	#N/A	#N/A	#N/A	#N/A	#N/A	#N/A	#N/A	#N/A	#N/A	#N/A	#N/A
EVX1	30	#N/A	#N/A	#N/A	#N/A	#N/A	#N/A	#N/A	#N/A	#N/A	#N/A	#N/A	#N/A
CST1	29	0.0412869	0.0198533	0.0363476	1	0.0495929	0.0733347	0.0152468	1.7029	0.0563723	0.0256784	0	0.70784
CCDC92	28	#N/A	#N/A	#N/A	#N/A	#N/A	#N/A	#N/A	#N/A	#N/A	#N/A	#N/A	#N/A
PRSS1	27	0	0	0	1	0	0	0	2.54158	0	0	0	2.48126
LHX1	26	0	0.0180065	0	1	0.00499774	0	0	1.90009	0.00568094	0.00388162	0.0245649	1.3384
CYP26A1	25	0.0202071	0.0194339	0.0320218	1	0.0369868	0.0403794	0.0708924	3.07053	0.0137954	0.01571	0.0697689	2.88731
GATA4	24	#N/A	#N/A	#N/A	#N/A	#N/A	#N/A	#N/A	#N/A	#N/A	#N/A	#N/A	#N/A
MSX1	23	#N/A	#N/A	#N/A	#N/A	#N/A	#N/A	#N/A	#N/A	#N/A	#N/A	#N/A	#N/A
PRDM1	22	0	0	0.0545534	1	0	0	0.123646	3.03722	0.152386	0.277491	0.0406504	3.76232
KCNV1	21	0	0.138265	0.0843784	1	0.153502	0.0425603	0.0707889	3.21959	0.0436215	0	0	1.72675
MSX2	20	#N/A	#N/A	#N/A	#N/A	#N/A	#N/A	#N/A	#N/A	#N/A	#N/A	#N/A	#N/A
CCKBR	19	0.138332	0.226164	0.207031	1	0.288014	0.380847	0.26564	3.23512	0.352569	0.361351	0.290389	2.93439
RUNX1	18	#N/A	#N/A	#N/A	#N/A	#N/A	#N/A	#N/A	#N/A	#N/A	#N/A	#N/A	#N/A
CXCR4	17	0.0096568	0.0650109	0.0510095	1	0.077331	0.0514582	0.0855883	2.13516	0.0623856	0.0660672	0.114029	1.98108
IFI16	16	#N/A	#N/A	#N/A	#N/A	#N/A	#N/A	#N/A	#N/A	#N/A	#N/A	#N/A	#N/A
HAS2	15	0.032578	0.0306132	0.0904542	1	0.0441489	0.108949	0.300439	2.42583	0.0684329	0.244432	0.416983	2.78501
LOC440925	14	0	0	0	1	0	0.357506	0.49552	2.8528	0	0.16691	1.49641	3.35324
SAMD3	13	0.0519517	0.111747	0	1	0.0416021	0.0461388	0.268593	1.95884	0	0.216314	0.340805	2.22139
HHEX	12	0	0	0	1	0	0.148961	0.247761	5.56296	0	0	0.11003	5.16634
GATA6	11	0	0	0	1	0	0	0.120859	2.86671	0.0595805	0	0.2791	2.85301
FLRT3	10	0.174938	0.104952	0.173276	1	0.1305	0.105729	0.16926	3.04374	0.12837	0.121794	0.0472484	2.92344
APLNR	9	0	0	0.0891547	1	0.128531	0.0786963	0.290195	1.12482	0.0487327	0.0760106	0.518235	0.926959
DKK1	8	0	0.0179232	0	1	0	0	0.0963513	2.61506	0	0.011591	0.158932	3.30342
FGF17	7	0	0	0	1	0	0	0.0433868	2.35849	0	0	0.13589	1.97472
SEMA6D	6	0.491608	0.38346	0.503401	1	0.578214	0.52798	0.268303	1.9029	0.47543	0.318879	0.484	2.43339
AHNAK	5	0.399352	0.419915	0.405485	1	0.215329	0.179699	0.190736	1.76375	0.20676	0.127501	0.22006	1.34148
BMP2	4	0.262831	0.412417	0.243566	1	0.299091	0.184282	0.275857	2.30576	0.100734	0.146261	0.0998211	2.34751
COLEC12	3	0.175021	0.196375	0.128402	1	0.116795	0.103625	0.0430888	1.93494	0.159313	0.163282	0.229629	1.89871
CXCR7	2	0.251591	0.564581	0.442986	1	0.201471	0.297923	0.371641	2.21091	0.534362	0.312957	0.495135	2.6319
DIO3	1	0.211866	0.135839	0.124347	1	0	0.125441	0.0521602	1.74171	0.0642842	0.0439236	0	1.43652
