# Supplementary material for: The WNT target SP5 negatively regulates WNT transcriptional programs in human pluripotent stem cells
Source: Nat Commun. 2017 Oct 18;8:1034. doi: 10.1038/s41467-017-01203-1 (PMC5647328; doi:10.1038/s41467-017-01203-1)
Supplement: Supplementary file 7 — Supplementary Data 4 [file 41467_2017_1203_MOESM7_ESM.xlsx]

## Sheet: Gene Set A_2081
List of gene set A
AASS
ABCA1
ABCB6
ABCD1
ABCG2
ABHD4
ACADSB
ACAP1
ACAT2
ACBD6
ACHE
ACOX3
ACPL2
ACSL4
ACSS2
ACTA1
ACTN3
ADAM19
ADAMTS1
ADAMTS15
ADAMTS18
ADAMTS19
ADAMTS20
ADAMTS8
ADAT2
ADCK3
ADCK4
ADCY1
ADCY5
ADCY7
ADCY9
ADM
ADO
ADRA2B
ADRA2C
ADRBK1
AFF1
AGPAT3
AHCYL1
AHDC1
AHNAK
AIF1L
AIFM2
AIM1
AKAP1
AKAP12
AKAP13
AKAP2
AKNA
AKT2
ALCAM
ALDH2
ALDH3A2
ALDOA
ALG1
ALG12
AMDHD2
AMIGO2
AMOTL1
AMOTL2
ANKHD1-EIF4EBP3
ANKMY2
ANKRD1
ANKRD13A
ANKRD13B
ANKRD13D
ANKRD23
ANKRD24
ANKRD32
ANKRD33B
ANKRD34B
ANKRD36BP1
ANKRD6
ANO8
ANP32B
ANXA2
ANXA2P2
ANXA3
ANXA5
ANXA6
AP4B1
AP4M1
APBA3
APCDD1
APLNR
APOA2
APOBEC3B
APOBEC3G
ARAP3
ARC
ARHGAP1
ARHGAP23
ARHGAP24
ARHGAP28
ARHGAP29
ARHGAP40
ARHGEF10L
ARHGEF26
ARHGEF3
ARHGEF9
ARID3A
ARL2BP
ARL4C
ARL4D
ARL6IP1
ARL6IP6
ARMCX6
ARPC1B
ARRB1
ARSB
ARSE
ARSK
ARTN
ASAP2
ASB13
ASB3
ASF1B
ASNS
ASPM
ATCAY
ATF7IP2
ATG9A
ATL2
ATP1A2
ATP1A3
ATP2A3
ATP2B4
ATP5G2
ATP6V0A2
ATP6V1C2
ATP8A1
ATP8B2
ATP8B5P
ATPAF2
ATXN7L1
ATXN7L2
AURKA
AXIN2
AZI2
B3GALNT1
B3GALT1
B3GALT5
B3GNT7
B4GALNT3
B4GALT1
B9D1
BACE2
BAD
BAG2
BAHCC1
BAHD1
BAMBI
BAZ1A
BBC3
BBS7
BCAN
BCAR3
BCL2L11
BCL6B
BCOR
BDH2
BDKRB2
BDNF
BEND4
BEND5
BEX4
BHLHE40
BLCAP
BLOC1S1
BLVRB
BMI1
BMP2
BMP4
BMPR2
BNC2
BNIP1
BNIP3
BOLA1
BRE
BRP44
BSCL2
BTBD11
BTBD17
BTG2
BUB1
BUB1B
C10orf140
C10orf2
C11orf57
C11orf75
C12orf34
C12orf35
C12orf57
C12orf61
C12orf68
C12orf73
C13orf15
C14orf101
C14orf109
C14orf167
C15orf2
C15orf29
C15orf37
C15orf38-AP3S2
C15orf39
C16orf13
C16orf45
C16orf54
C16orf57
C16orf58
C16orf74
C17orf103
C17orf108
C17orf110
C17orf37
C17orf61-PLSCR3
C17orf76
C17orf96
C18orf18
C18orf19
C18orf21
C19orf54
C19orf6
C19orf60
C19orf66
C19orf70
C1D
C1orf183
C1orf187
C1orf227
C1orf35
C1orf55
C1orf96
C1orf97
C1R
C20orf108
C20orf196
C2orf82
C2orf89
C3orf58
C3orf64
C3orf75
C5orf44
C6orf126
C6orf132
C6orf141
C6orf174
C6orf203
C6orf204
C6orf223
C6orf52
C6orf64
C8orf59
C8ORFK29
C9orf140
C9orf47
C9orf85
CA14
CA2
CA7
CABP1
CACHD1
CACNB3
CACNG8
CALB1
CALCR
CALML4
CALN1
CAMK2D
CAMKK2
CAMKV
CAMTA1
CAP2
CAPN2
CAPN6
CAPNS1
CAPRIN2
CARD10
CARD11
CARD8
CARS
CASP3
CAV1
CAV2
CBR1
CBX6
CC2D1B
CCDC115
CCDC141
CCDC167
CCDC169-SOHLH2
CCDC24
CCDC28A
CCDC3
CCDC42B
CCDC50
CCDC53
CCDC64
CCDC82
CCDC86
CCDC90B
CCDC92
CCKBR
CCL2
CCND1
CCNG1
CCNH
CCPG1
CCR7
CCRN4L
CD1D
CD24
CD3EAP
CD52
CD59
CD9
CDA
CDC42BPB
CDC42EP1
CDC42EP2
CDC42EP4
CDCA7L
CDCP1
CDH11
CDH2
CDK14
CDK20
CDK2AP2
CDK6
CDKN3
CDR1
CDX1
CECR6
CELF2
CENPBD1
CENPC1
CENPE
CEP55
CER1
CERCAM
CFLAR
CGN
CGNL1
CGREF1
CHGA
CHID1
CHML
CHP2
CHRDL1
CHST15
CHST2
CHST4
CHST8
CHST9
CITED4
CKS2
CLDN10
CLDN11
CLDN3
CLDN4
CLEC16A
CLIP1
CLIP2
CLMP
CLOCK
CLU
CLVS2
CMKLR1
CMTM3
CNGA4
CNKSR3
CNN1
CNNM2
CNR1
CNTN1
CNTNAP2
CNTROB
COBL
COCH
COG8
COL13A1
COL14A1
COL1A2
COL2A1
COL4A5
COL4A6
COL5A2
COL6A1
COL6A2
COLEC12
COMMD9
COPB1
COPB2
CORO2A
CORT
CPD
CPEB4
CPOX
CPT1A
CPXM1
CRABP2
CRB2
CREM
CRIP3
CRSP8P
CRYBB2P1
CSDAP1
CSRNP1
CSRP2BP
CST1
CTDSP1
CTDSPL
CTGF
CTH
CTNNB1
CTR9
CTTNBP2
CUEDC1
CUZD1
CXCL14
CXCL6
CXCR4
CXCR7
CXorf38
CYB5D2
CYB5R4
CYB5RL
CYCSP52
CYorf15A
CYP1B1
CYP26A1
CYP2R1
D21S2088E
D4S234E
DAB1
DACT1
DBC1
DBR1
DCAF12L1
DCAF5
DCK
DCLK1
DCUN1D2
DCXR
DDAH2
DDIT4L
DDR1
DDT
DDX25
DDX49
DDX51
DEK
DENND1A
DGKK
DHCR24
DHRS3
DHRS7B
DHX38
DIAPH2
DIDO1
DIO3
DKK1
DKK4
DLC1
DLEU1
DLG5
DMD
DNAJC11
DNMT3B
DOK1
DPPA4
DPPA5
DPYSL2
DPYSL3
DSCR9
DSEL
DSP
DTNBP1
DTWD2
DUSP1
DUSP10
DUSP16
DUSP26
DUSP4
DUSP6
DUT
DYM
DYNLT3
DYRK1B
DYX1C1-CCPG1
E2F1
EARS2
ECHDC1
ECHDC3
EDEM2
EDNRB
EEF1B2
EEF1E1-MUTED
EEF2K
EFCAB10
EFCAB4A
EFEMP1
EFEMP2
EFNA2
EFNA5
EFNB1
EFNB2
EFNB3
EFS
EGFL8
EGLN1
EGR1
EHBP1
EHMT2
EIF2AK4
EIF2C3
EIF2C4
EIF3A
EIF4EBP1
EIF4G3
EIF5A2
EIF5B
ELAVL2
ELF1
ELFN1
ELK3
ELL
ELL2
ELMO1
ELOVL7
EML1
EML3
EMP2
ENC1
ENO2
ENSA
EOMES
EPB41L3
EPB41L4B
EPB49
EPHA2
EPHA4
EPHA7
EPHB1
EPHB3
EPHX1
EPPK1
EPS8L1
ERAL1
ERBB2
ERI2
ERLEC1
ERRFI1
ESF1
ESRG
ETFB
ETS1
ETV1
EVI5L
EVX1
EXOC1
EXOC7
EXPH5
F2RL1
F3
FADD
FADS1
FAIM
FAM100B
FAM101B
FAM104B
FAM107B
FAM108B1
FAM110B
FAM110C
FAM111B
FAM116A
FAM117A
FAM122A
FAM122B
FAM122C
FAM124A
FAM127B
FAM129A
FAM135A
FAM13B
FAM155B
FAM159B
FAM160A1
FAM160B2
FAM167A
FAM171B
FAM174B
FAM176B
FAM184A
FAM189A2
FAM19A4
FAM19A5
FAM20A
FAM36A
FAM40B
FAM45B
FAM46B
FAM55C
FAM65A
FAM65B
FAM82A2
FAM86A
FAM89A
FAM8A1
FAM98B
FANCL
FAR2
FASTK
FAT3
FAT4
FBLL1
FBLN2
FBN2
FBRSL1
FBXO44
FBXO7
FBXW9
FERMT2
FEZ2
FGF17
FGF2
FGF22
FGF4
FGF8
FGFBP3
FGFR1
FGFR1OP
FGFR2
FGFR3
FGFRL1
FHL1
FJX1
FKBP14
FKBP9
FKBPL
FLJ35946
FLJ37453
FLNC
FLRT2
FLRT3
FN1
FNDC3A
FNTB
FOSL1
FOXA1
FOXA2
FOXB1
FOXC1
FOXD3
FOXJ1
FOXK1
FOXN3
FOXO1
FOXP1
FOXP4
FRAT2
FRMD4A
FRMD5
FRZB
FSCN1
FST
FTH1
FTL
FTSJ3
FURIN
FUT1
FXYD2
FYCO1
FYTTD1
FZD1
FZD4
FZD5
FZD7
FZD8
G6PD
GABBR1
GABRA1
GABRB2
GABRP
GAD1
GADD45B
GADD45G
GAL
GAL3ST3
GALNT10
GALNT14
GANC
GAP43
GAS2L1
GAS7
GATA4
GATA6
GATM
GATS
GBE1
GBX2
GCDH
GCNT1
GCNT2
GDAP1
GDF3
GDPD2
GEMIN8
GFOD1
GFPT2
GGCX
GIT1
GJA1
GJA4
GJA5
GJA9-MYCBP
GJC1
GLB1
GLB1L3
GLDC
GLI1
GLIPR1L1
GLIPR2
GLS
GLT1D1
GMPR
GNAL
GNAO1
GNAS
GNB4
GNG12
GNPDA2
GOPC
GPAA1
GPC6
GPD2
GPHA2
GPKOW
GPM6A
GPM6B
GPR151
GPR176
GPR27
GPR37
GPR64
GPR75-ASB3
GPRASP2
GPRIN2
GPX2
GRAMD1B
GRB10
GRB2
GRHL2
GRIA4
GRIK2
GRIN2D
GRM4
GRPR
GRTP1
GSC
GSDMD
GSTA4
GSTO1
GTDC1
GTF2A1
GTPBP10
GTPBP3
GUCY1B3
GXYLT2
GYG2
GYLTL1B
H1F0
H2AFY
H2AFY2
HAPLN3
HAS2
HAS2-AS1
HAS3
HAUS8
HCFC1R1
HCN4
HEBP2
HECW2
HEG1
HERC3
HES1
HES3
HES6
HESX1
HEXA
HGSNAT
HHEX
HHLA1
HIPK2
HLA-DPB2
HLCS
HMGB3
HMHA1
HMOX1
HMSD
HNF1B
HOMEZ
HOOK3
HPCAL1
HPDL
HPS1
HRASLS5
HRC
HSD17B12
HSDL2
HSPA1A
HSPA1B
HSPA2
HSPB1
HSPB2,HSPB2-C11orf52
HSPG2
HTR1D
HTR3A
HTR7
HTRA2
ID1
ID2
ID3
ID4
IDH1
IDO1
IER2
IER3
IFI16
IFIT1
IFIT2
IFITM1
IFITM2
IFITM3
IFT46
IGF2BP3
IGFBP2
IGSF21
IGSF9B
IL13RA1
IL17RD
IL33
IL6ST
IMPA1
IMPDH1
INCA1
ING4
INHBE
INO80B-WBP1
INO80B,INO80B-WBP1
INPP5D
INPPL1
INSR
IPP
IQCB1
IQSEC2
IRF2BP2
IRS1
IRX2
ISOC1
ISOC2
ITGA5
ITGA6
ITGB1BP1
ITGB5
ITM2B
ITPK1
ITPKB
ITPR2
ITPRIPL2
IVNS1ABP
JAKMIP1
JARID2
JHDM1D
JMJD1C
JMJD6
JPH4
JRKL
JUN
JUND
KANK2
KAT2A
KAT7
KBTBD2
KBTBD8
KCNE3
KCNG1
KCNG3
KCNH5
KCNJ2
KCNK5
KCNV1
KCTD15
KCTD2
KCTD6
KDELR2
KDM2B
KDM4A
KDSR
KEL
KHK
KIAA0114
KIAA0141
KIAA0182
KIAA0564
KIAA0889
KIAA0913
KIAA1161
KIAA1456
KIAA1462
KIAA1598
KIAA1737
KIAA1804
KIAA1841
KIAA2026
KIF21B
KIF26A
KIF5A
KIF7
KIFC2
KIFC3
KIT
KITLG
KLF5
KLF8
KLHDC7A
KLHL7
KLHL8
KLK8
KLKB1
KLRAQ1
KRT18
KRT19
KRT8
L1CAM
LAMA4
LAMB1
LAMTOR2
LAMTOR3
LAPTM4A
LAPTM4B
LBH
LBR
LCK
LDOC1L
LEAP2
LECT1
LEFTY1
LEFTY2
LEPREL1
LEPROTL1
LFNG
LGALS3
LHFP
LHFPL2
LHFPL4
LHPP
LHX1
LIFR
LIMS1
LIN7A
LINGO1
LMCD1
LMNA
LMNB1
LMO3
LOC100128573
LOC100129931
LOC100129961
LOC100131176
LOC100131289
LOC100131366
LOC100144603
LOC100287042
LOC100287314
LOC100288413
LOC100303749
LOC100306951
LOC100505893
LOC100506013
LOC100506033
LOC100506054
LOC100506178
LOC100506343
LOC100506686
LOC100506710
LOC100506746
LOC100506866
LOC100507043
LOC100507217
LOC151174
LOC153469
LOC157627
LOC386758
LOC388499
LOC389023
LOC440925
LOC550112
LOC643988
LOC644714
LOC646214
LOC648987
LOC728743
LOC729970
LOC730101
LOC90784
LONRF1
LPAR3
LPAR4
LPAR6
LPP
LRAT
LRFN4
LRFN5
LRIG1
LRIG3
LRP10
LRP8
LRRC3
LRRC41
LRRC8A
LRRN1
LRRN2
LRRTM4
LSS
LTA4H
LUC7L
LYPD1
LYPD3
LYPLAL1
LZIC
LZTS1
MACC1
MAD2L2
MAFF
MAFK
MAGED1
MAGED2
MAGI1
MAGI3
MAGOHB
MAL2
MAMDC2
MAML3
MAN1A1
MAN2C1
MANBAL
MANEA
MAOA
MAP1A
MAP1B
MAP2
MAP3K12
MAP3K3
MAP3K4
MAP7D1
MAPK10
MAPK12
MAPK7
MAPK8IP1
MAPRE3
MARCH11
MARCH5
MARS2
MARVELD3
MATK
MATN3
MAZ
MBLAC2
MBNL1
MBNL3
MCC
MCM5
MCU
MDFIC
MDP1
ME1
MECR
MED11
MED14
MED16
MED24
MEF2B
MEF2BNB,MEF2BNB-MEF2B
MEGF10
MEIS3
MERTK
MESP1
METRN
METTL7A
METTL7B
MFAP3L
MFAP4
MFGE8
MGA
MGAT4C
MGAT5B
MGC12916
MGST2
MIAT
MICB
MICU1
MID1
MID1IP1
MIOS
MIPEP
MIXL1
MKI67
MLF1IP
MLLT6
MLST8
MMACHC
MMP14
MMP15
MMP16
MMP17
MMP2
MN1
MOBKL2B
MOBP
MOSPD1
MOSPD3
MPG
MPHOSPH6
MPP2
MPP6
MPV17L
MRAP2
MRC2
MRPL21
MRPL36
MRPL39
MRPL48
MRPL53
MRPS17
MRPS22
MRPS26
MRPS34
MSC
MSI2
MST4
MSX1
MSX2
MT1F
MT1G
MT1X
MT2A
MTERFD1
MTIF3
MUTED,MUTED-TXNDC5
MUTYH
MVD
MVK
MXD4
MYADM
MYC
MYCBP
MYCN
MYCT1
MYL6B
MYL7
MYL9
MYLIP
MYO10
MYSM1
MZT1
MZT2B
N4BP3
NAA10
NAA40
NAAA
NACC2
NAGS
NAP1L6
NCOA4
NCOA6
NCR1
NCRNA00201
NCRNA00235
NCRNA00261
NCRNA00292
NCRNA00294
NDRG1
NDUFA9
NDUFS8
NEBL
NEDD1
NEFL
NEFM
NEK7
NEMF
NENF
NET1
NFASC
NFATC1
NFKBIA
NFKBIB
NFS1
NFU1
NGLY1
NHLH2
NIN
NIPA1
NIPSNAP3A
NKD1
NKX1-2
NLGN1
NLGN4X
NMNAT2
NODAL
NOL6
NOSIP
NPPC
NPTX1
NPTX2
NR2C2AP
NR2F6
NR3C1
NR5A2
NRARP
NRIP1
NRTN
NRXN1
NSUN5
NSUN6
NTHL1
NTN1
NTN4
NTS
NUAK1
NUCB2
NUDCD1
NUDT10
NUDT15
NUP210
NUPL2
NXF1
NXN
NXPH2
OAT
OAZ2
OBFC2B
ODZ4
OGFR
OLFM1
OLFML2A
OLFML2B
OLFML3
OPA3
ORAI2
ORC2
OSBPL10
OSBPL1A
OSBPL3
OSBPL5
OSTF1
OSTM1
OTX2
OVCA2
P2RY1
PABPC4L
PACSIN1
PADI2
PAFAH1B3
PAK4
PALLD
PALM
PALM3
PAM
PAN2
PANK2
PANK4
PANX1
PAQR5
PARD6A
PARP4
PATL1
PATZ1
PAXIP1
PBK
PBRM1
PC
PCBP4
PCDH1
PCDH10
PCDH18
PCDH20
PCDH7
PCNXL2
PCOLCE
PCOLCE2
PCSK9
PCYOX1
PDCL3
PDE1B
PDE4B
PDE4DIP
PDE5A
PDE9A
PDGFB
PDGFRA
PDGFRB
PDHB
PDK1
PDK3
PDLIM2
PDLIM5
PDLIM7
PDSS1
PDZD4
PDZRN3
PEA15
PEAK1
PEBP1
PEF1
PELI2
PERP
PGBD5
PGM1
PGM2L1
PGPEP1
PGS1
PHACTR2
PHB2
PHC1
PHC2
PHF10
PHF17
PHF2
PHKG2
PHLDB2
PHLPP1
PHLPP2
PIAS3
PIGO
PIK3CA
PIK3CB
PIK3R1
PIK3R3
PIK3R5
PIM2
PINK1
PIP5KL1
PIPOX
PITPNM2
PITX2
PKDCC
PKIG
PKN2
PLA2G16
PLA2G3
PLAGL1
PLCB2
PLDN
PLEKHA7
PLEKHG2
PLEKHG3
PLOD2
PLSCR1
PLSCR3
PLXNA2
PLXNA4
PM20D2
PMEL
PMEPA1
PMPCA
PMVK
PNPLA6
PNPLA8
PNRC1
PODXL
PODXL2
POLD4
POLDIP3
POLR1B
POLR2A
POLR3B
POLR3G
POU3F1
PPAP2B
PPFIBP1
PPFIBP2
PPM1B
PPM1D
PPM1E
PPM1J
PPM1K
PPP1R11
PPP1R14B
PPP1R15A
PPP1R16A
PPP1R16B
PPP1R1A
PPP1R1B
PPP1R3B
PPP1R9B
PPP2R2B
PPP2R2C
PPP3CA
PQLC1
PQLC2
PRDM1
PRDM14
PRELID1
PREP
PREX1
PRKAA2
PRKAR2B
PRKCB
PRKCDBP
PRKD3
PRKG1
PRLR
PRODH
PROKR2
PRPS1
PRR13
PRR19
PRRT2
PRRX2
PRSS1
PRSS2
PRSS48
PRTG
PSEN2
PSIP1
PSKH2
PSMB8
PSMC4
PSTK
PTDSS2
PTGFRN
PTH1R
PTK7
PTMS
PTN
PTPRM
PTPRZ1
PUS7
PVR
PVRL1
PVRL3
PVT1
PWWP2A
PYCR2
PYDC1
PYGM
QPCT
QRFPR
QSER1
RAB11FIP4
RAB14
RAB17
RAB18
RAB20
RAB27A
RAB30
RAB38
RAB3C
RAB4B,RAB4B-EGLN2
RABEPK
RABGAP1L
RAD9A
RAI1
RAI14
RAMP1
RAMP2
RANGRF
RAP1A
RAP2A
RAPGEF5
RARRES2
RASA3
RASD2
RASGEF1B
RASGRF2
RASGRP2
RASL12
RASSF10
RASSF3
RAVER1
RB1
RBBP7
RBM14-RBM4
RBM19
RBMS1
RBP1
RCAN2
RCBTB2
RCOR3
RDH5
REC8
REEP4
RELL2
REST
RET
RFK
RFX1
RGMB
RGS14
RGS17
RHBDD1
RHBDF1
RHOB
RHOBTB3
RHOC
RHOU
RIF1
RILP
RIMS4
RIOK3
RMST
RNASET2
RND3
RNF122
RNF13
RNF138
RNF145
RNF152
RNF157
RNF170
RNF19A
RNF216L
ROR1
ROR2
RPL22L1
RPL31
RPP25
RPP38
RPRML
RPS15A
RPS15AP10
RPS18
RPS25
RPS6KA6
RQCD1
RRAGD
RREB1
RRP1
RRP12
RRP8
RRP9
RSF1
RTKN
RTN2
RUNDC3A
RUNX1
RYK
S100A11
S100A6
S100Z
S1PR3
SALL1
SALL2
SALL3
SAMD14
SAMD3
SAMHD1
SAP130
SAP30
SAT1
SCAMP1
SCAMP4
SCAMP5
SCAND2
SCFD1
SCG2
SCG5
SCN8A
SCNM1
SCRN1
SCYL3
SDC2
SDCCAG3
SDHA
SDHAF1
SEC14L1
SEC22A
SEC61B
SEH1L
SEMA4B
SEMA4D
SEMA4G
SEMA5A
SEMA6A
SEMA6D
SEPHS1
SEPP1
SEPT3
SEPT6
SEPT9
SERAC1
SERINC1
SERINC3
SERPINB1
SERPINB6
SERPINB9
SERPINE1
SERPINE2
SERPINF1
SERTAD4
SETD7
SEZ6L2
SFN
SFRP1
SGK1
SGK223
SGTA
SH2D2A
SH2D3A
SH2D5
SH3D21
SH3GLB1
SHANK2
SHB
SHCBP1
SHISA2
SHISA3
SHROOM3
SIK1
SIPA1L2
SIX3
SIX4
SLAIN2
SLC10A3
SLC15A3
SLC16A3
SLC19A3
SLC1A3
SLC1A5
SLC22A23
SLC22A3
SLC24A2
SLC25A24
SLC25A44
SLC26A11
SLC29A1
SLC2A12
SLC2A6
SLC30A3
SLC35D2
SLC35E4
SLC36A1
SLC38A1
SLC38A10
SLC38A4
SLC38A5
SLC39A14
SLC39A8
SLC3A2
SLC40A1
SLC47A1
SLC5A9
SLC7A11
SLC7A2
SLC7A3
SLC7A5
SLC7A8
SLC9A3R2
SLCO4C1
SLFN12
SLFN13
SLIRP
SLIT2
SLITRK2
SLITRK4
SMAD6
SMAD7
SMEK2
SMG6
SMO
SMPDL3B
SMYD2
SNAI3
SNAPC3
SNAPC4
SNCAIP
SNCB
SNHG10
SNHG12
SNHG8
SNHG9
SNIP1
SNPH
SNRPN
SNX16
SNX33
SNX7
SOAT1
SOCS1
SOCS2
SOD3
SOHLH2
SORL1
SORT1
SOS2
SOX12
SOX17
SOX2
SOX2OT
SOX3
SP2
SP5
SP6
SP8
SPATA16
SPATA20
SPATA2L
SPATA6
SPC24
SPCS2
SPCS3
SPG20
SPHK1
SPIB
SPIN4
SPR
SPRED3
SPRY1
SPRY2
SPRY4
SPTSSB
SRC
SREK1IP1
SRGAP2P2
SRM
SRRM3
SRSF12
SRSF8
SSBP3
ST20-MTHFS
ST6GAL1
ST6GAL2
STAC2
STC2
STEAP2
STEAP3
STK16
STK24
STK32A
STK38L
STMN2
STMN3
STOX2
STRBP
STXBP6
SUCLA2
SUCLG1
SULF2
SULT1C4
SUMO4
SURF2
SUSD4
SUV420H2
SVIL
SYN3
SYNE2
SYNGAP1
SYNGR3
SYNPO2
SYP
SYT1
SYT13
SYT14
SYT2
T
TADA2B
TAF10
TAF15
TAGLN
TAGLN2
TAP1
TAP2
TAS2R46
TBC1D2
TBC1D4
TBC1D5
TBC1D9
TBL1X
TBL1XR1
TBL2
TBRG4
TBX10
TBX3
TBX6
TCEA2
TCF12
TCF4
TCF7
TCF7L1
TCFL5
TCHP
TCL1B
TCN2
TCP11L1
TCP11L2
TDG
TEK
TERF1
TERF2IP
TES
TEX15
TFAP2C
TFDP2
TFE3
TFPI
TGDS
TGFB1
TGFBR1
TGFBR2
TGFBRAP1
TGIF1
TGIF2-C20ORF24
THAP7
THAP9
THBD
THBS1
THBS2
THOC3
THY1
TIGD4
TIPARP
TLE1
TLN2
TM2D3
TM7SF2
TMEFF1
TMEM106B
TMEM106C
TMEM107
TMEM115
TMEM123
TMEM132B
TMEM133
TMEM150C
TMEM151B
TMEM154
TMEM158
TMEM161B
TMEM177
TMEM198
TMEM2
TMEM200B
TMEM22
TMEM37
TMEM38B
TMEM47
TMEM5
TMEM55A
TMEM88
TMEM89
TMOD1
TMOD3
TMPRSS11E
TMPRSS2
TMSB10
TMTC1
TNC
TNFAIP2
TNFAIP8L1
TNFRSF11B
TNFRSF19
TNFRSF8
TNFSF11
TNNC1
TNNI3
TNRC18
TNRC6C
TNS4
TOE1
TOM1L1
TOP1MT
TOX
TP53I11
TP53INP1
TP53INP2
TPD52
TPM1
TPRG1L
TRAF3IP2
TRAF5
TRAIP
TRANK1
TRERF1
TRIB1
TRIB2
TRIM17
TRIM24
TRIM25
TRIM34
TRIM36
TRIM38
TRIM5
TRIM71
TRIM8
TRIML2
TRIOBP
TRMT2A
TRMT61A
TRPC4
TSC22D1
TSC22D3
TSGA14
TSHZ3
TSKU
TSNARE1
TSPAN12
TSPAN13
TSPAN14
TSPAN18
TSPEAR
TSPO
TTC3
TTC30A
TTC33
TTC39B
TTC39C
TTC9
TTPAL
TTYH1
TUBB2A
TUBB2B
TUBB2C
TUBB4
TUBGCP6
TUSC1
TWSG1
TXLNG
TXNDC9
TYRO3
UACA
UBE2B
UBE2D2
UBE2L6
UBE2O
UBL3
UCK1
UCP2
UGP2
ULK2
ULK3
UNC13A
UNC5B
UNC5D
UNK
USMG5
USO1
USP27X
USP28
USP3
USP44
USP51
USP53
USP9X
UST
UTP14A
VAMP2
VAMP3
VAMP5
VAMP8
VANGL1
VARS2
VAT1L
VBP1
VCAN
VENTX
VEPH1
VEZF1
VIM
VPS13B
VPS36
VRK3
VSIG10
VSNL1
VWA1
VWF
WAC
WARS
WARS2
WBP5
WBSCR27
WDR18
WDR60
WDR67
WDR7
WDR85
WDR86
WDTC1
WFDC2
WFIKKN1
WIZ
WLS
WNK2
WNT3
WNT8A
WSCD1
XAB2
XPA
[truncated: 82 more rows]

## Sheet: Gene Set B_1045
List of gene set B
AASS
ABCA1
ABCD1
ABCG2
ACADSB
ACAP1
ACHE
ACPL2
ACSL4
ACSS2
ACTA1
ACTN3
ADAM19
ADAMTS1
ADAMTS18
ADAMTS19
ADAMTS8
ADCY1
ADCY5
ADM
ADRA2B
AGPAT3
AHCYL1
AHDC1
AHNAK
AIM1
AKAP1
AKAP2
AKNA
AKT2
ALDH3A2
ALDOA
AMIGO2
AMOTL1
AMOTL2
ANKHD1-EIF4EBP3
ANKRD1
ANKRD13B
ANKRD33B
ANKRD34B
ANKRD6
ANP32B
ANXA2
ANXA2P2
APCDD1
APLNR
APOBEC3G
ARAP3
ARC
ARHGAP1
ARHGAP23
ARHGAP24
ARHGAP28
ARHGAP29
ARHGAP40
ARHGEF10L
ARHGEF26
ARHGEF3
ARL4C
ARL4D
ARL6IP6
ARRB1
ARSE
ASPM
ATCAY
ATF7IP2
ATG9A
ATL2
ATP1A2
ATP1A3
ATP2A3
ATP2B4
ATXN7L2
AURKA
AXIN2
AZI2
B3GALT1
B3GALT5
B3GNT7
B9D1
BACE2
BAD
BAHCC1
BAHD1
BAMBI
BAZ1A
BBS7
BCAN
BCAR3
BCOR
BDKRB2
BEND4
BHLHE40
BMP2
BMPR2
BNC2
BOLA1
BTBD11
BTBD17
BTG2
C10orf140
C11orf75
C12orf34
C12orf35
C12orf68
C13orf15
C14orf167
C15orf2
C15orf39
C16orf57
C16orf58
C17orf103
C17orf61-PLSCR3
C17orf96
C18orf21
C1orf96
C1orf97
C2orf89
C3orf58
C3orf64
C6orf132
C6orf141
C6orf174
C8orf59
C9orf47
CA2
CA7
CABP1
CACNG8
CALB1
CALCR
CALN1
CAMK2D
CAMKK2
CAMKV
CAPRIN2
CASP3
CAV1
CCDC115
CCDC141
CCDC169-SOHLH2
CCDC24
CCDC3
CCDC53
CCDC64
CCDC92
CCKBR
CCND1
CCPG1
CCR7
CCRN4L
CD1D
CD24
CD59
CD9
CDA
CDC42EP1
CDC42EP2
CDCA7L
CDH11
CDH2
CDK14
CDK6
CDR1
CDX1
CENPE
CEP55
CER1
CERCAM
CFLAR
CGNL1
CHGA
CHRDL1
CHST8
CLDN11
CLDN3
CLDN4
CLEC16A
CLIP2
CLMP
CLU
CLVS2
CNGA4
CNNM2
CNR1
CNTNAP2
COCH
COL13A1
COL14A1
COL1A2
COL2A1
COL4A6
COL5A2
COL6A1
COL6A2
COLEC12
COPB2
CORO2A
CORT
CPT1A
CRABP2
CRB2
CREM
CSDAP1
CSRP2BP
CST1
CTH
CTNNB1
CTTNBP2
CUZD1
CXCL14
CXCR4
CXCR7
CYB5D2
CYP1B1
CYP26A1
D21S2088E
D4S234E
DAB1
DACT1
DCAF5
DCLK1
DDR1
DEK
DGKK
DHRS3
DHRS7B
DHX38
DIDO1
DIO3
DKK1
DKK4
DLC1
DMD
DNAJC11
DNMT3B
DPYSL2
DPYSL3
DSEL
DSP
DTWD2
DUSP10
DUSP26
DUSP4
DUSP6
DUT
DYM
E2F1
EARS2
EEF1E1-MUTED
EFEMP1
EFNA5
EFNB1
EFS
EGR1
EIF2AK4
EIF2C4
EIF5A2
EIF5B
ELAVL2
ELFN1
ELL2
EML1
ENC1
ENSA
EOMES
EPB41L3
EPB41L4B
EPB49
EPHA2
EPHA4
EPHB1
EPHB3
EPHX1
EPPK1
ERBB2
ERRFI1
ESF1
ETS1
ETV1
EVX1
EXOC7
EXPH5
F2RL1
FADD
FAM101B
FAM108B1
FAM110B
FAM110C
FAM111B
FAM122A
FAM124A
FAM127B
FAM129A
FAM159B
FAM160A1
FAM167A
FAM171B
FAM174B
FAM176B
FAM184A
FAM189A2
FAM19A4
FAM20A
FAM36A
FAM45B
FAM46B
FAM65B
FAM89A
FANCL
FASTK
FAT3
FAT4
FBLN2
FBN2
FBRSL1
FBXO44
FGF17
FGF2
FGF4
FGFBP3
FGFR1
FGFR2
FGFR3
FKBP14
FLJ35946
FLJ37453
FLNC
FLRT2
FLRT3
FN1
FNDC3A
FNTB
FOXA1
FOXA2
FOXB1
FOXC1
FOXD3
FOXJ1
FOXO1
FOXP1
FRMD4A
FRMD5
FSCN1
FST
FTSJ3
FURIN
FYTTD1
FZD4
FZD5
FZD7
FZD8
G6PD
GABRB2
GABRP
GAD1
GADD45B
GAL
GAL3ST3
GALNT14
GANC
GAP43
GATA4
GATA6
GATS
GCDH
GCNT1
GDAP1
GDF3
GDPD2
GEMIN8
GFOD1
GIT1
GJA1
GJA4
GJA5
GJC1
GLB1
GLIPR1L1
GLS
GMPR
GNAL
GNAS
GNB4
GOPC
GPC6
GPM6A
GPM6B
GPR151
GPR176
GPR27
GPR37
GPR75-ASB3
GPRASP2
GPRIN2
GRHL2
GRIA4
GRIK2
GRIN2D
GRM4
GSC
GSTO1
GTDC1
GUCY1B3
H1F0
H2AFY
H2AFY2
HAPLN3
HAS2
HAS2-AS1
HAS3
HCN4
HEBP2
HEG1
HERC3
HES1
HES3
HGSNAT
HHEX
HHLA1
HMOX1
HOMEZ
HPDL
HRASLS5
HSPA2
HSPG2
HTR3A
HTR7
ID1
ID2
ID3
ID4
IDO1
IER2
IER3
IFI16
IFIT1
IFIT2
IFITM1
IFITM3
IGFBP2
IGSF21
IL13RA1
IL17RD
IL33
INCA1
ING4
INHBE
INO80B-WBP1
INPP5D
INPPL1
IPP
IQSEC2
IRF2BP2
ITGA5
ITGA6
ITPK1
ITPKB
ITPR2
ITPRIPL2
IVNS1ABP
JAKMIP1
JARID2
JHDM1D
JMJD1C
JPH4
JUN
JUND
KANK2
KAT7
KBTBD2
KBTBD8
KCNE3
KCNG1
KCNG3
KCNH5
KCNJ2
KCNK5
KCNV1
KDM2B
KDSR
KEL
KIAA0564
KIAA1161
KIAA1456
KIAA1841
KIF21B
KIF26A
KIF7
KIFC2
KIFC3
KIT
KITLG
KLF5
KLF8
KLHDC7A
KLHL7
KRT18
KRT19
KRT8
LAMA4
LAMB1
LBR
LCK
LECT1
LEFTY1
LEFTY2
LEPREL1
LHFP
LHFPL4
LHX1
LIFR
LIN7A
LINGO1
LMNB1
LOC100129931
LOC100131366
LOC100287314
LOC100506013
LOC100506178
LOC100506343
LOC100506686
LOC100506710
LOC100506866
LOC153469
LOC157627
LOC386758
LOC388499
LOC440925
LOC643988
LOC644714
LOC646214
LOC728743
LOC729970
LPAR3
LPAR4
LRAT
LRFN5
LRIG1
LRIG3
LRP10
LRP8
LRRC3
LRRC41
LRRC8A
LRRN1
LRRN2
LSS
LYPD1
LYPLAL1
LZIC
LZTS1
MAGED1
MAGI3
MAMDC2
MAML3
MAN1A1
MANEA
MAOA
MAP1A
MAP1B
MAP2
MAP3K4
MAPK8IP1
MARCH11
MARS2
MATN3
MAZ
MBNL3
MCC
MED16
MED24
MEGF10
MEIS3
MERTK
METTL7A
MFAP3L
MFAP4
MFGE8
MIAT
MICU1
MID1
MID1IP1
MIXL1
MLLT6
MMP16
MMP17
MMP2
MN1
MOBKL2B
MOBP
MOSPD1
MRC2
MRPL39
MST4
MSX1
MSX2
MUTED,MUTED-TXNDC5
MXD4
MYADM
MYC
MYCBP
MYCN
MYCT1
MYL9
N4BP3
NACC2
NCOA4
NCOA6
NCRNA00261
NEBL
NEFL
NFASC
NFATC1
NFKBIA
NHLH2
NIN
NIPA1
NIPSNAP3A
NKD1
NKX1-2
NMNAT2
NODAL
NPTX1
NPTX2
NR2C2AP
NR5A2
NRARP
NRIP1
NRXN1
NTHL1
NTN1
NTN4
NTS
NUDT15
NXF1
NXN
NXPH2
OAT
OBFC2B
ODZ4
OLFM1
ORC2
OSBPL10
OSBPL1A
OTX2
P2RY1
PADI2
PAK4
PALM3
PAM
PAN2
PAQR5
PARP4
PAXIP1
PBK
PCBP4
PCDH1
PCDH10
PCDH18
PCDH20
PCDH7
PCOLCE2
PCSK9
PCYOX1
PDE1B
PDE4B
PDE5A
PDGFRA
PDK1
PDLIM7
PDZD4
PDZRN3
PEA15
PEBP1
PERP
PGM1
PGS1
PHACTR2
PHF10
PHF17
PHLDB2
PHLPP2
PIK3CB
PIK3R1
PIK3R5
PIM2
PINK1
PIPOX
PITPNM2
PITX2
PKDCC
PLA2G16
PLA2G3
PLCB2
PLEKHG3
PLOD2
PLXNA2
PMEL
PMEPA1
PMVK
PNRC1
PODXL
POLD4
POLR3G
POU3F1
PPAP2B
PPFIBP2
PPM1B
PPM1K
PPP1R14B
PPP1R16A
PPP1R1A
PPP1R3B
PRDM1
PRDM14
PREX1
PRKAR2B
PRKCB
PRKCDBP
PRKD3
PRLR
PRODH
PRPS1
PRRT2
PRSS1
PRTG
PSKH2
PSMC4
PTH1R
PTK7
PTPRM
PUS7
PVR
PWWP2A
QPCT
RAB11FIP4
RAB18
RAB20
RAB27A
RABGAP1L
RAI1
RAMP1
RAP2A
RAPGEF5
RARRES2
RASD2
RASGEF1B
RASGRF2
RASGRP2
RASSF10
RASSF3
RAVER1
RBM14-RBM4
RBP1
RDH5
REC8
REEP4
REST
RET
RGMB
RGS17
RHBDD1
RHBDF1
RHOB
RHOBTB3
RHOC
RHOU
RILP
RIMS4
RND3
RNF122
RNF145
RNF19A
ROR1
ROR2
RPL22L1
RPRML
RPS15AP10
RUNX1
S100A6
S100Z
S1PR3
SALL1
SALL2
SALL3
SAMD3
SAMHD1
SAP30
SCAMP5
SCAND2
SCG2
SCNM1
SCRN1
SDHA
SDHAF1
SEC61B
SEH1L
SEMA4D
SEMA4G
SEMA5A
SEMA6A
SEMA6D
SEPT3
SEPT9
SERPINB1
SERPINB9
SERPINE1
SERPINE2
SETD7
SEZ6L2
SFN
SFRP1
SGK223
SGTA
SH3GLB1
SHANK2
SHB
SHISA2
SHISA3
SHROOM3
SIPA1L2
SIX3
SLC16A3
SLC1A3
SLC22A23
SLC22A3
SLC24A2
SLC25A24
SLC25A44
SLC29A1
SLC35D2
SLC36A1
SLC38A1
SLC38A4
SLC39A8
SLC3A2
SLC40A1
SLC47A1
SLC5A9
SLC7A11
SLC7A2
SLC7A3
SLC7A5
SLC7A8
SLCO4C1
SLFN13
SLIT2
SLITRK2
SMAD6
SMEK2
SNAPC4
SNCAIP
SNX16
SOD3
SORT1
SOS2
SOX12
SOX17
SOX2
SOX2OT
SOX3
SP5
SP6
SP8
SPATA16
SPATA2L
SPCS3
SPG20
SPRY2
SPTSSB
SRSF12
SRSF8
ST20-MTHFS
ST6GAL1
ST6GAL2
STK16
STXBP6
SUCLA2
SULF2
SURF2
SVIL
SYN3
SYNE2
SYNGAP1
SYNPO2
SYP
SYT13
SYT2
T
TAF15
TAGLN
TAGLN2
TBC1D2
TBC1D4
TBC1D9
TBL1X
TBL2
TBX10
TBX3
TCF7
TCF7L1
TCHP
TCP11L1
TCP11L2
TERF1
TES
TFDP2
TFPI
TGDS
TGFB1
TGIF2-C20ORF24
THAP7
THAP9
THBD
THBS2
THY1
TIPARP
TLN2
TM2D3
TMEM107
TMEM115
TMEM123
TMEM132B
TMEM150C
TMEM151B
TMEM154
TMEM158
TMEM2
TMEM37
TMEM38B
TMEM47
TMEM5
TMEM55A
TMPRSS11E
TNC
TNFAIP2
TNFRSF11B
TNFRSF19
TNFSF11
TNRC18
TNRC6C
TNS4
TP53I11
TP53INP2
TRAF3IP2
TRAF5
TRANK1
TRIB1
TRIB2
TRIM17
TRIM24
TRIM34
TRIM36
TRIM71
TRIML2
TRIOBP
TRPC4
TSGA14
TSHZ3
TSKU
TSPAN12
TSPAN18
TSPEAR
TSPO
TTC3
TTC30A
TTC39B
TTC39C
TTPAL
TUBB2A
TUBB2B
TWSG1
UBE2L6
UBE2O
UGP2
ULK2
ULK3
UNC13A
UNC5D
USMG5
USP3
USP44
USP51
USP9X
VAMP8
VANGL1
VAT1L
VCAN
VENTX
VEPH1
VSIG10
VSNL1
VWA1
VWF
WARS
WBP5
WBSCR27
WDR85
WLS
WNT3
WNT8A
WSCD1
XAB2
YAF2
YWHAG
YWHAZ
ZACN
ZBTB10
ZBTB42
ZC3HAV1
ZCCHC18
ZDHHC2
ZDHHC22
ZFP161
ZFP36L1
ZIC3
ZMAT4
ZMYM3
ZMYND8
ZNF135
ZNF204P
ZNF219
ZNF235
ZNF280C
ZNF385D
ZNF391
ZNF398
ZNF428
ZNF436
ZNF483
ZNF516
ZNF518B
ZNF550
ZNF578
ZNF589
ZNF600
ZNF611
ZNF670-ZNF695
ZNF702P
ZNF708
ZNF775
ZNF792
ZSCAN10
ZSCAN2

## Sheet: Gene Set C_511
List of gene set C
AASS
ABCA1
ABCD1
ABCG2
ACADSB
ACAP1
ACHE
ACPL2
ACSL4
ACSS2
ADAM19
ADAMTS1
ADAMTS19
ADAMTS8
ADM
AGPAT3
AHNAK
AIM1
AKAP1
AKAP2
ALDH3A2
ALDOA
AMOTL1
AMOTL2
ANKHD1-EIF4EBP3
ANKRD1
ANKRD13B
ANKRD33B
ANKRD34B
ANXA2P2
APCDD1
APLNR
ARC
ARHGAP23
ARHGAP24
ARHGAP29
ARHGAP40
ARL6IP6
ARRB1
ARSE
ATCAY
ATF7IP2
ATP1A2
ATP2A3
ATP2B4
AXIN2
AZI2
B3GALT5
B3GNT7
BACE2
BAMBI
BCAR3
BCOR
BDKRB2
BEND4
BHLHE40
BMP2
BTBD11
BTBD17
BTG2
C10orf140
C12orf34
C12orf35
C15orf2
C16orf58
C17orf103
C17orf61-PLSCR3
C1orf96
C1orf97
C3orf58
C3orf64
C6orf132
C9orf47
CA2
CALB1
CALCR
CAMK2D
CAMKV
CAPRIN2
CASP3
CAV1
CCDC3
CCDC92
CCKBR
CCND1
CCPG1
CD24
CDA
CDC42EP1
CDC42EP2
CDCA7L
CDH2
CDK6
CDR1
CEP55
CER1
CFLAR
CHRDL1
CHST8
CLDN11
CLMP
CLU
CLVS2
CNTNAP2
COL13A1
COL1A2
COL2A1
COL4A6
COL5A2
COL6A1
COL6A2
COLEC12
CORO2A
CPT1A
CRABP2
CST1
CXCR4
CXCR7
CYP1B1
CYP26A1
D4S234E
DAB1
DACT1
DCLK1
DGKK
DHRS3
DIDO1
DIO3
DKK1
DKK4
DLC1
DMD
DNMT3B
DPYSL3
DSEL
DSP
DTWD2
DUSP10
DUSP26
DUSP4
DUSP6
DUT
EEF1E1-MUTED
EFNA5
EFNB1
EGR1
ELAVL2
ELL2
ENC1
EOMES
EPB41L3
EPHA2
EPHA4
EPHB3
ERBB2
ERRFI1
EVX1
F2RL1
FAM108B1
FAM110B
FAM110C
FAM111B
FAM122A
FAM129A
FAM159B
FAM160A1
FAM167A
FAM174B
FAM176B
FAM184A
FAM20A
FAM65B
FAM89A
FBN2
FGF17
FGF4
FGFR2
FGFR3
FLJ35946
FLNC
FLRT2
FLRT3
FN1
FOXA2
FOXB1
FST
FYTTD1
FZD5
FZD7
FZD8
GABRB2
GAD1
GADD45B
GAL
GATA4
GATA6
GCNT1
GDAP1
GDF3
GDPD2
GJA5
GLIPR1L1
GMPR
GNAL
GPC6
GPM6A
GPR176
GPR37
GPR75-ASB3
GPRASP2
GRM4
GSC
GSTO1
GTDC1
H2AFY
H2AFY2
HAPLN3
HAS2
HCN4
HEBP2
HES1
HGSNAT
HHEX
HHLA1
HMOX1
HRASLS5
HTR3A
ID1
ID2
ID3
ID4
IDO1
IFI16
IFIT1
IFITM1
IFITM3
IL13RA1
IL17RD
IPP
IQSEC2
ITGA5
ITGA6
ITPK1
IVNS1ABP
JPH4
KAT7
KCNE3
KCNG1
KCNG3
KCNK5
KCNV1
KDSR
KEL
KIAA1161
KIFC3
KIT
KITLG
KLF5
KLF8
KLHDC7A
KLHL7
KRT19
KRT8
LAMB1
LECT1
LEFTY1
LEFTY2
LEPREL1
LHFP
LHFPL4
LHX1
LIFR
LINGO1
LMNB1
LOC100506178
LOC100506686
LOC153469
LOC157627
LOC440925
LOC643988
LOC729970
LPAR3
LPAR4
LRIG1
LRIG3
LRP8
LRRC3
LRRC8A
LRRN2
LSS
MAGED1
MAML3
MAN1A1
MANEA
MATN3
MAZ
MBNL3
MCC
MEGF10
MEIS3
MERTK
METTL7A
MFAP3L
MFAP4
MFGE8
MIAT
MICU1
MID1
MIXL1
MLLT6
MMP2
MN1
MOBP
MRC2
MSX1
MSX2
MYADM
MYC
MYCBP
MYCN
MYCT1
MYL9
N4BP3
NCOA4
NCRNA00261
NEBL
NEFL
NFASC
NFATC1
NFKBIA
NIN
NIPA1
NKD1
NKX1-2
NMNAT2
NODAL
NPTX1
NPTX2
NRARP
NTN1
NTS
NUDT15
ODZ4
OLFM1
OTX2
P2RY1
PCDH1
PCDH10
PCDH18
PCDH20
PCDH7
PCSK9
PDE5A
PDK1
PDZD4
PDZRN3
PERP
PGM1
PHACTR2
PHF17
PHLDB2
PIK3CB
PIK3R1
PIM2
PINK1
PIPOX
PITX2
PLA2G16
PLXNA2
PMEL
PMEPA1
PODXL
POLD4
POLR3G
POU3F1
PPAP2B
PPM1B
PPP1R14B
PPP1R3B
PRDM1
PRDM14
PREX1
PRKD3
PRODH
PRRT2
PRSS1
PRTG
PTK7
QPCT
RABGAP1L
RAP2A
RARRES2
RASD2
RASGEF1B
RBM14-RBM4
RBP1
REST
RET
RGMB
RHBDF1
RHOB
RHOBTB3
RHOC
RHOU
RNF122
RNF145
RNF19A
ROR2
RUNX1
S1PR3
SALL2
SALL3
SAMD3
SAMHD1
SEMA5A
SEMA6D
SERPINB1
SERPINB9
SERPINE2
SFRP1
SHANK2
SHB
SHISA2
SIPA1L2
SLC16A3
SLC1A3
SLC22A3
SLC38A4
SLC39A8
SLC40A1
SLC47A1
SLC7A11
SLC7A2
SLC7A5
SLCO4C1
SLFN13
SLIT2
SLITRK2
SMAD6
SNX16
SOS2
SOX17
SOX2
SOX3
SP5
SPATA16
SPG20
SPTSSB
STXBP6
SUCLA2
SULF2
SVIL
SYP
T
TAGLN
TBC1D2
TBX3
TCF7
TCHP
TERF1
TES
TFPI
TGFB1
THBS2
THY1
TMEM123
TMEM132B
TMEM151B
TMEM158
TMEM2
TNC
TNFAIP2
TNFRSF11B
TNFSF11
TNRC18
TNS4
TP53I11
TRAF5
TRIB1
TRIB2
TSHZ3
TSPAN12
TUBB2A
TUBB2B
UGP2
UNC13A
USP3
USP44
USP9X
VAMP8
VANGL1
VAT1L
VCAN
VSIG10
WARS
WLS
WNT3
WSCD1
YAF2
YWHAZ
ZBTB10
ZDHHC22
ZNF204P
ZNF391
ZNF398
ZNF483
ZNF518B
ZNF578
ZNF600
ZNF611
ZNF775

## Sheet: Gene Set D_58
List of gene set D
ADAMTS1
APCDD1
ARC
ARRB1
B3GNT7
C17orf103
C3orf58
C3orf64
C6orf132
CA2
CD24
CNTNAP2
CYP1B1
DCLK1
DGKK
DTWD2
EOMES
FAM174B
FAM65B
FLRT2
FST
GAD1
GAL
GCNT1
GDF3
GLIPR1L1
GPR176
GSTO1
HAS2
IFITM1
IL17RD
KCNG1
MFAP3L
MIXL1
MYCN
NODAL
NTS
NUDT15
PCDH1
PCDH10
PGM1
PIK3R1
POU3F1
PPP1R3B
PREX1
RAP2A
RNF19A
SERPINB9
SERPINE2
SLC39A8
SP5
SPG20
TUBB2A
TUBB2B
VANGL1
WLS
WNT3
ZDHHC22
